# Supplementary material for: A Novel Frameshift CHD4 Variant Leading to Sifrim-Hitz-Weiss Syndrome in a Proband with a Subclinical Familial t(17;19) and a Large dup(2)(q14.3q21.1)
Source: Biomedicines. 2022 Dec 21;11(1):12. doi: 10.3390/biomedicines11010012 (PMC9855399; doi:10.3390/biomedicines11010012)
Supplement: Supplementary file 1 [file biomedicines-11-00012-s001.zip]

Archive with 4 entries (4 files):
- Figure S1.pdf
- Table S1.pdf
- Table S2-S5.xlsx
- Table S6.pdf
