# Supplementary material for: A Novel Frameshift CHD4 Variant Leading to Sifrim-Hitz-Weiss Syndrome in a Proband with a Subclinical Familial t(17;19) and a Large dup(2)(q14.3q21.1)
Source: Biomedicines. 2022 Dec 21;11(1):12. doi: 10.3390/biomedicines11010012 (PMC9855399; doi:10.3390/biomedicines11010012)
Supplement: Supplementary file 1 [file biomedicines-11-00012-s001.zip › Table S2-S5.xlsx]

## Sheet: Table S2A
Table S2A: Characterization of the chromosome 17 region of t(17;19)(p13.1;p13.3) by SVInterpreter
								UCSC genome browser visualization
PanelAPP (Martin et al. 2019) data is showed next to the Gene name:*** - high evidence;* - low evidence; Haploinsuficiency index (%HI) according to Decipher (Wright et al. 2016); Triplosensitivity score (Triplo) according to ClinGen: 0 - No evidence for dosage pathogenicity, 1 - Little evidence for dosage pathogenicity, 2 - Some evidence for dosage pathogenicity, 3 - Sufficient evidence for dosag…
Fields are in bold and green if: Genes are present in any panel from PanelAPP, HI%<10%, triplo. score = 3, o/e score ≤0.3, clustered interactions of GeneHancer are disrupted by the breakpoint, chromatin Loops are disrupted by the breakpoint; OMIM inheritance overlaping the inputed inheritance; SNPs with a p-value ≤5.0E-7.
The chr17 regions with grey and yellow background, correspond to der(17) and der(19), respectivelly. Regions with red background are deletions.
der(17) NC_000017.11:g.pter_9,814,480delins[NC_000019.10:g.pter_6,573,218]
Genes and intergenic regions									Clustered interactions and Loops		Clinical Phenotype					Gene fusion in cancer		Gene-phenotype/disease associations and animal models					Deletion/Duplication Syndromes		Infertility	GWAS data	Bibliography	Only for CNVs
GeneCard	ACMG	Ensembl	OMIM	Dosage Map	GnomAD	Uniprot	OMIM	Gtext expression	GeneHancer	Loops	Phenotype	OMIM	DDG2P	ClinGen	Phenotype similarity	AGCOH	Oncology Atlas	Wormbase	FlyBase	MGI	RGD	Zfin			Infertility study	GWAS Catalog	References	CNV database overlap
Genomic elements; Pannels from PannelApp	Actionable Genes (MAGs)	Breakpoint location;Genome strand	Gene ID	HI% ; Triplo	pLi; o/e	Protein entries	Function	Top 3 highest TPM (Total TPM; Mean TPM)	Clustered interactions	Chromatin Loops	Assoc. Disorder	OMIM ID_Inh	DDG2P class.	clinGen class.	PhenSSc (P; MaxSSc; MaxDiseaseSSc)	Gene1 / Gene2 Cytoban	Organ: type, nr. cases	C.elegans	Drosophila	Mouse	Rat	Zebrafish	Syndrome	PhenSSc (P; MaxSSc; MaxDiseaseSSc)	Disorder	SNPs - Genetic traits	PubMed Link	Best Hits
17p13.1 breakpoint within hESC (2064/2414) TAD at NC_000017.11:9,800,000-10,640,000
GSG1L2	ND	IVS 1-3'UTR; AS	na	nd	nd	GSG1L2 Human Uniprot entry		Testis 0.48 (0.6; 0.01)	nd	ND	ND	ND	ND	ND	ND	ND	ND	No disease association	model of nephrotic syndrome type 10	No disease association	No disease association	No disease association	Chromosome 17p13.3, Telomeric, Duplication Syndrome; split-hand/foot malformation with long bone deficiency 3	PhenSSc 0.241 (P= 0.863; MaxSSc 3.05; MaxDiseaseSSc 3.63 )	nd	# 3b SNPs - HP:0008346_Increased red cell sickling tendency [3.41E-8]; DOID:10923_Sickle cell anemia [3.41E-8]; MESH:D005319_Fetal hemoglobin [3.41E-8]	GSG1L2
(nan,GSG1L2,GSG1L2)								Brain - Anterior cingulate cortex (BA24) 0.12 (0.6; 0.01)							ND			GSG1L2 C. elegans Uniprot entry	GSG1L2 Drosophila Uniprot entry		GSG1L2 Rat Uniprot entry	GSG1L2 Zebrafish Uniprot entry	Chromosome 17p13.1 Deletion Syndrome	PhenSSc 1.27 (P= 0.135; MaxSSc 3.05; MaxDiseaseSSc 3.89 )
Breakpoint NC_000017.11:g.9,814,480																											17p13.1 Balanced_translocation
NC_000017.11: g.9,814,480_9,819,771del
GLP2R	ND	SS	603659	53.35% ; ND	0.000; 0.65 (0.47-0.93)	GLP2R Human Uniprot entry	Glucagon-like peptides encoded by the proglucagon gene play key roles in glucose homeostasis, gastric emptying, insulin secretion, and appetite regulation. To help determine the mechanism underlying these actions, Munroe et al.	Colon - Sigmoid 17.19 (103.59; 1.92)	chr17:9,822,205-9,838,595	ND	ND	ND	ND	ND	ND	GLP2R / MPDU1_17p13	Prostate:Adenocarcinoma, 2 cases	is implicated in communicating hydrocephalus	model of Eiken syndrome	extended life span	proximal myopathy and ophthalmoplegia (ortholog)	chondrodysplasia Blomstrand type	Chromosome 17p13.3, Telomeric, Duplication Syndrome; split-hand/foot malformation with long bone deficiency 3	PhenSSc 0.241 (P= 0.857; MaxSSc 3.05; MaxDiseaseSSc 3.63 )	nd		GLP2R
(nan,GLP2R,GLP2R)								Bladder 12.67 (103.59; 1.92)							ND			GLP2R C. elegans Uniprot entry	GLP2R Drosophila Uniprot entry	increased defecation amount	GLP2R Rat Uniprot entry	Eiken syndrome	Chromosome 17p13.1 Deletion Syndrome	PhenSSc 1.27 (P= 0.13; MaxSSc 3.05; MaxDiseaseSSc 3.89 )
								Colon - Transverse 10.52 (103.59; 1.92)							ND					abnormal physiological response to xenobiotic		Jansen's metaphyseal chondrodysplasia
															ND					abnormal xenobiotic induced morbidity/mortality		primary failure of tooth eruption
															ND					abnormal gastroesophageal sphincter physiology		GLP2R Zebrafish Uniprot entry
															ND					decreased Paneth cell number
RCVRN	ND	SS	179618	27.95% ; ND	0.000; 1.27 (0.8-1.85)	RCVRN Human Uniprot entry	Recoverin mediates the recovery of the dark current after photoactivation in the retina. Working with a human retina cDNA library enriched for retina-specific clones, Murakami et al.	Brain - Cortex 1.22 (18.32; 0.34)	chr17:9,880,663-9,905,621	ND	ND	ND	ND	ND	ND	ND	ND	No disease association	model of cone-rod dystrophy 14	abnormal Meibomian gland morphology	proximal myopathy and ophthalmoplegia (ortholog)	No disease association	Chromosome 17p13.3, Telomeric, Duplication Syndrome; split-hand/foot malformation with long bone deficiency 3	PhenSSc 0.241 (P= 0.869; MaxSSc 3.05; MaxDiseaseSSc 3.63 )	nd		RCVRN
(RCV1,RCVRN,RCVRN)								Brain - Frontal Cortex (BA9) 1.0 (18.32; 0.34)							ND			RCVRN C. elegans Uniprot entry	RCVRN Drosophila Uniprot entry	obsolete orbital hemorrhage	RCVRN Rat Uniprot entry	RCVRN Zebrafish Uniprot entry	Chromosome 17p13.1 Deletion Syndrome	PhenSSc 1.27 (P= 0.125; MaxSSc 3.05; MaxDiseaseSSc 3.89 )
								Brain - Anterior cingulate cortex (BA24) 0.93 (18.32; 0.34)							ND					obsolete orbital hemorrhage
GAS7	ND	SS	603127	15.42% ; ND	0.026; 0.18 (0.1-0.36)	GAS7 Human Uniprot entry	Growth arrest-specific genes are expressed preferentially in cells that enter a quiescent state. Ju et al.	Brain - Cerebellar Hemisphere 279.86 (2074.45; 38.42)	chr17:9,968,316-10,198,551	GAS7 IVS2 (chr17:10,050,000-10,060,000) && Intergenic region (chr17:10,260,000-10,270,000)	ND	ND	ND	ND	ND	GAS7 / TTLL9_20q11; GAS7 / KMT2A_11q23; GAS7 / CHMP4A_14q12; GAS7 / DLG4_17p13; GAS7 / ABR_17p13; GAS7 / MYH1_17p13; GAS7 / ATP8B4_15q21	Breast:Adenocarcinoma, 1 case; :Acute myelomonocytic leukemia (FAB type M4), 1 case; :Acute lymphoblastic leukemia/lymphoblastic lymphoma, 1 case; :Acute myeloid leukemia, NOS, 1 case; Brain:Astrocytoma	No disease association	No disease association	no spontaneous movement	obesity (ortholog)	No disease association	Chromosome 17p13.3, Telomeric, Duplication Syndrome; split-hand/foot malformation with long bone deficiency 3	PhenSSc 0.241 (P= 0.861; MaxSSc 3.05; MaxDiseaseSSc 3.63 )	nd	# 8b SNPs - EFO:0004612_High density lipoprotein cholesterol measurement [5.26E-12]; MESH:D008076_Cholesterol hdl [5.26E-12]; DOID:1461_Cholesterol embolism [5.26E-12]	GAS7
(KIAA0394,MGC1348,GAS7,GAS7)								Brain - Cerebellum 205.47 (2074.45; 38.42)		GAS7 IVS3 (chr17:9,920,000-9,930,000) && Intergenic region (chr17:10,280,000-10,290,000)					ND			GAS7 C. elegans Uniprot entry	GAS7 Drosophila Uniprot entry	motor neuron degeneration	proximal myopathy and ophthalmoplegia (ortholog)	GAS7 Zebrafish Uniprot entry	Chromosome 17p13.1 Deletion Syndrome	PhenSSc 1.27 (P= 0.139; MaxSSc 3.05; MaxDiseaseSSc 3.89 )		# 4b SNPs - DOID:1936_Atherosclerosis [6.20E-12]; HP:0010979_Abnormality of the level of lipoprotein cholesterol [6.20E-12]; MESH:D008078_Cholesterol ldl [6.20E-12]
								Nerve - Tibial 167.49 (2074.45; 38.42)		GAS7 IVS3- 3'UTR (chr17:9,910,000-9,920,000) && GAS7 IVS2 (chr17:10,030,000-10,040,000)					ND					muscle weakness	GAS7 Rat Uniprot entry					# 4 SNPs - DOID:14268_Sclerosing cholangitis [8.50E-7]
															ND					abnormal innervation pattern to muscle
															ND					increased natural killer cell mediated cytotoxicity
															ND					abnormal plasmacytoid dendritic cell morphology
															ND					decreased skeletal muscle fiber size
															ND					decreased skeletal muscle fiber density
															ND					increased grip strength
															ND					increased bone mineral density
															ND					obsolete mean corpuscular volume traits
															ND					increased mean corpuscular hemoglobin concentration
															ND					cerebral vascular congestion
															ND					increased grip strength
															ND					increased bone mineral content
Intergenic - chr17:10198606-10258762																										# 8 SNPs - HP:0002017_Nausea and vomiting [1.88E-6]
RPS27AP1	ND	SS	na	nd	nd	RPS27AP1 Human Uniprot entry		Ovary 0.38 (6.43; 0.12)	nd	ND	ND	ND	ND	ND	ND	ND	ND	RPS27AP1 C. elegans Uniprot entry	RPS27AP1 Drosophila Uniprot entry	RPS27AP1 Mouse Uniprot entry	RPS27AP1 Rat Uniprot entry	RPS27AP1 Zebrafish Uniprot entry	ND	ND	nd		RPS27AP1
(RPS27AP,RPS27AP1,RPS27AP1)								Cells - EBV-transformed lymphocytes 0.31 (6.43; 0.12)							ND
								Cervix - Endocervix 0.27 (6.43; 0.12)							ND
MYH13	ND	SS	603487	59.55% ; ND	0.000; 0.74 (0.61-0.9)	MYH13 Human Uniprot entry	For background information on the myosin heavy chain genes, see MYH1 .	Stomach 1.29 (3.56; 0.07)	nd	MYH13 IVS1-AC005291.1 IVS1 (chr17:10,320,000-10,330,000) && MYHAS IVS9 (chr17:10,440,000-10,450,000)	ND	ND	ND	ND	ND	MYH13 / RET_10q11; MYH13 / SEPTIN9_17q25	Thyroid:Adenocarcinoma, 1 case; Liver:Adenocarcinoma, 1 case; Thyroid:Solid Tumour, 1 case	No disease association	model of Carney complex	No disease association	breast carcinoma (ortholog)	proximal myopathy and ophthalmoplegia	Chromosome 17p13.3, Telomeric, Duplication Syndrome; split-hand/foot malformation with long bone deficiency 3	PhenSSc 0.241 (P= 0.883; MaxSSc 3.05; MaxDiseaseSSc 3.63 )	nd		MYH13
(MyHC-eo,MYH13,MYH13)								Testis 0.43 (3.56; 0.07)		MYH13 IVS1 (chr17:10,310,000-10,320,000) && AC005323.1 IVS2-IVS1 (chr17:10,600,000-10,610,000)					ND			MYH13 C. elegans Uniprot entry	MYH13 Drosophila Uniprot entry		colon cancer (ortholog)	MYH13 Zebrafish Uniprot entry	Chromosome 17p13.1 Deletion Syndrome	PhenSSc 1.27 (P= 0.155; MaxSSc 3.05; MaxDiseaseSSc 3.89 )
								Small Intestine - Terminal Ileum 0.3 (3.56; 0.07)		MYH13 IVS1-AC005291.1 IVS1 (chr17:10,320,000-10,330,000) && MYHAS IVS9 (chr17:10,500,000-10,510,000)					ND						gallbladder carcinoma (ortholog)
															ND						MYH13 Rat Uniprot entry
MYH8***Oth;***Neurology and neurodevelopmental disorders	ND	SS	160741	39.99% ; ND	0.000; 0.86 (0.72-1.03)	MYH8 Human Uniprot entry	For background information on the myosin heavy chain genes, see MYH1 .	Muscle - Skeletal 3.91 (6.28; 0.12)	nd	ND	Carney complex variant	608837_ND	ND	ND	PhenSSc 0.474 (P= 0.689; MaxSSc 3.05; MaxDiseaseSSc 5.27 )	ND	ND	No disease association	model of Carney complex	abnormal fluid regulation	breast carcinoma (ortholog)	No disease association	Chromosome 17p13.3, Telomeric, Duplication Syndrome; split-hand/foot malformation with long bone deficiency 3	PhenSSc 0.241 (P= 0.869; MaxSSc 3.05; MaxDiseaseSSc 3.63 )	nd		MYH8
(MyHC-peri,MyHC-pn,MYH8,MYH8)								Kidney - Medulla 1.18 (6.28; 0.12)			Trismus-pseudocamptodactyly syndrome	158300_AD	ND	ND	PhenSSc 0.841 (P= 0.403; MaxSSc 3.05; MaxDiseaseSSc 4.07 )			MYH8 C. elegans Uniprot entry	MYH8 Drosophila Uniprot entry	failure to gastrulate	colon cancer (ortholog)	MYH8 Zebrafish Uniprot entry	Chromosome 17p13.1 Deletion Syndrome	PhenSSc 1.27 (P= 0.127; MaxSSc 3.05; MaxDiseaseSSc 3.89 )
								Testis 0.49 (6.28; 0.12)							ND					lethality throughout fetal growth and development, complete penetrance	gallbladder carcinoma (ortholog)
															ND					obsolete Presence of 6 Vertebrosternal Ribs instead of 7	MYH8 Rat Uniprot entry
															ND					abnormal circulating aspartate transaminase level
															ND					enlarged uterine horn
MYH4*Oth	ND	SS	160742	30.56% ; ND	0.000; 0.88 (0.74-1.04)	MYH4 Human Uniprot entry	For background information on the myosin heavy chain genes, see MYH1 .	Muscle - Skeletal 1.25 (1.74; 0.03)	nd	ND	ND	ND	ND	ND	ND	ND	ND	No disease association	model of Carney complex	obese	Right Ventricular Hypertrophy	No disease association	Chromosome 17p13.3, Telomeric, Duplication Syndrome; split-hand/foot malformation with long bone deficiency 3	PhenSSc 0.241 (P= 0.853; MaxSSc 3.05; MaxDiseaseSSc 3.63 )	nd		MYH4
(MYH2B,MyHC-2B,MyHC-IIb,MYH4,MYH4)								Testis 0.21 (1.74; 0.03)							ND			MYH4 C. elegans Uniprot entry	MYH4 Drosophila Uniprot entry	herniated abdominal wall	sciatic neuropathy	MYH4 Zebrafish Uniprot entry	Chromosome 17p13.1 Deletion Syndrome	PhenSSc 1.27 (P= 0.118; MaxSSc 3.05; MaxDiseaseSSc 3.89 )
								Breast - Mammary Tissue 0.03 (1.74; 0.03)							ND					weakness	proximal myopathy and ophthalmoplegia (ortholog)
															ND					abnormal lens fiber morphology	MYH4 Rat Uniprot entry
															ND					abnormal tibialis anterior morphology
															ND					increased skeletal muscle mass
															ND					abnormal skeletal muscle fiber size
															ND					increased skeletal muscle fiber number
															ND					decreased skeletal muscle fiber density
															ND					skeletal muscle fiber degeneration
															ND					increased grip strength
															ND					impaired coordination
															ND					abnormal terminal bronchiole morphology
															ND					paresis
															ND					abnormal tibialis anterior morphology
															ND					abnormal pelvic girdle bone morphology
															ND					decreased skeletal muscle fiber diameter
															ND					increased variability of skeletal muscle fiber size
															ND					abnormal skeletal muscle fiber triad morphology
MYH1	ND	SS	160730	15.1% ; ND	0.000; 0.91 (0.77-1.08)	MYH1 Human Uniprot entry	Myosin heavy chains are ubiquitous actin-based motor proteins that convert the chemical energy derived from hydrolysis of ATP into mechanical force that drives diverse motile processes, including cytokinesis, vesicular transport, and cellular locomotion, in eukaryotic cells.	Muscle - Skeletal 1506.54 (1520.57; 28.16)	nd	ND	ND	ND	ND	ND	ND	MYH1 / GAS7_17p13	Lung:Adenocarcinoma, 1 case; Lung:Solid Tumour, 1 case	No disease association	model of Carney complex	obese	proximal myopathy and ophthalmoplegia (ortholog)	No disease association	Chromosome 17p13.3, Telomeric, Duplication Syndrome; split-hand/foot malformation with long bone deficiency 3	PhenSSc 0.241 (P= 0.867; MaxSSc 3.05; MaxDiseaseSSc 3.63 )	nd		MYH1
(MGC133384,MYHa,MyHC-2X/D,MYHSA1,MYH1,MYH1)								Testis 2.51 (1520.57; 28.16)							ND			MYH1 C. elegans Uniprot entry	MYH1 Drosophila Uniprot entry	abnormal xiphoid process morphology	MYH1 Rat Uniprot entry	MYH1 Zebrafish Uniprot entry	Chromosome 17p13.1 Deletion Syndrome	PhenSSc 1.27 (P= 0.111; MaxSSc 3.05; MaxDiseaseSSc 3.89 )
								Minor Salivary Gland 0.89 (1520.57; 28.16)							ND					herniated abdominal wall
															ND					weakness
															ND					abnormal lens fiber morphology
															ND					increased skeletal muscle mass
															ND					decreased skeletal muscle fiber density
															ND					increased grip strength
															ND					increased food intake
															ND					increased fluid intake
															ND					abnormal pinna reflex
															ND					obsolete Decreased Response to New Environment
															ND					increased bone mineral density
															ND					increased monocyte cell number
															ND					decreased basophil cell number
															ND					abnormal hemoglobin content
															ND					anal atresia
															ND					delayed somite formation
															ND					ectopic cartilage
															ND					absent distortion product otoacoustic emissions
															ND					increased prepulse inhibition
															ND					cerebral vascular congestion
															ND					increased grip strength
															ND					increased bone mineral content
															ND					decreased fetal cardiomyocyte proliferation
															ND					increased urine magnesium level
															ND					increased urine creatinine level
															ND					immotile sperm
MYH2***Oth;***Neurology and neurodevelopmental disorders	ND	SS	160740	16.45% ; ND	0.000; 0.55 (0.44-0.69)	MYH2 Human Uniprot entry	The MYH2 gene encodes the myosin heavy chain isoform that is expressed in fast type 2A muscle fibers . For background information on myosin heavy chain genes, see MYH1 .	Muscle - Skeletal 1068.02 (1083.67; 20.07)	nd	ND	Proximal myopathy and ophthalmoplegia	605637_ND	ND	ND	PhenSSc 0.59 (P= 0.516; MaxSSc 3.05; MaxDiseaseSSc 3.54 )	MYH2 / VPS53_17p13	Breast:Adenocarcinoma, 2 cases; Breast:Solid Tumour, 1 case	No disease association	model of Carney complex	No disease association	genetic disease (ortholog)	No disease association	Chromosome 17p13.3, Telomeric, Duplication Syndrome; split-hand/foot malformation with long bone deficiency 3	PhenSSc 0.241 (P= 0.875; MaxSSc 3.05; MaxDiseaseSSc 3.63 )	nd		MYH2
(IBM3,MYH2A,MYHas8,MyHC-2A,MyHC-IIa,MYHSA2,MYH2,MYH2)								Minor Salivary Gland 7.23 (1083.67; 20.07)							ND			MYH2 C. elegans Uniprot entry	MYH2 Drosophila Uniprot entry		inclusion body myositis (ortholog)	MYH2 Zebrafish Uniprot entry	Chromosome 17p13.1 Deletion Syndrome	PhenSSc 1.27 (P= 0.127; MaxSSc 3.05; MaxDiseaseSSc 3.89 )
								Colon - Sigmoid 0.52 (1083.67; 20.07)							ND						muscular dystrophy (ortholog)
															ND						MYH2 Rat Uniprot entry
MYH3***Oth;***Neurology and neurodevelopmental disorders;**Skeletal disorders	ND	SS	160720	39.35% ; ND	0.000; 0.5 (0.4-0.63)	MYH3 Human Uniprot entry	For background information on the myosin heavy chain genes, see MYH1 .	Testis 17.16 (216.47; 4.01)	chr17:10,652,007-10,679,030	ND	Arthrogryposis, distal, type 2A (Freeman-Sheldon)	193700_AD	ND	ND	PhenSSc 1.13 (P= 0.791; MaxSSc 3.05; MaxDiseaseSSc 3.92 )	MYH3 / MAP2K4_17p12; MYH3 / CYP3A5_7q22; MYH3 / YWHAE_17p13	Ovary:Adenocarcinoma, 1 case; Prostate:Adenocarcinoma, 1 case; Lung:Squamous cell carcinoma, 1 case; Prostate:Solid Tumour, 1 case	No disease association	model of Carney complex	obese	breast carcinoma (ortholog)	proximal myopathy and ophthalmoplegia	Chromosome 17p13.3, Telomeric, Duplication Syndrome; split-hand/foot malformation with long bone deficiency 3	PhenSSc 0.241 (P= 0.868; MaxSSc 3.05; MaxDiseaseSSc 3.63 )	nd	# 1b SNPs - MESH:D002784_Cholesterol [3.14E-10]; EFO:0004574_Total cholesterol measurement [3.14E-10]	MYH3
(HEMHC,MYHC-EMB,MYHSE1,SMHCE,MYH3,MYH3)								Prostate 9.72 (216.47; 4.01)			Arthrogryposis, distal, type 2B3 (Sheldon-Hall)	618436_AD	ND	ND	PhenSSc 0.634 (P= 0.543; MaxSSc 3.05; MaxDiseaseSSc 3.18 )			MYH3 C. elegans Uniprot entry	MYH3 Drosophila Uniprot entry	increased skeletal muscle fiber diameter	colon cancer (ortholog)	MYH3 Zebrafish Uniprot entry	Chromosome 17p13.1 Deletion Syndrome	PhenSSc 1.27 (P= 0.153; MaxSSc 3.05; MaxDiseaseSSc 3.89 )
								Cervix - Ectocervix 9.21 (216.47; 4.01)			Contractures, pterygia, and spondylocarpostarsal fusion syndrome 1A	178110_AD	ND	ND	PhenSSc 0.703 (P= 0.753; MaxSSc 3.05; MaxDiseaseSSc 4.08 )					centrally nucleated skeletal muscle fibers	gallbladder carcinoma (ortholog)
											Contractures, pterygia, and spondylocarpotarsal fusion syndrome 1B	618469_AR	ND	ND	PhenSSc 0.587 (P= 0.713; MaxSSc 3.05; MaxDiseaseSSc 4.39 )					decreased skeletal muscle fiber density	MYH3 Rat Uniprot entry
															ND					increased skeletal muscle weight
															ND					preweaning lethality, complete penetrance
															ND					absent paraxial mesoderm
															ND					ketoacidosis
Analysis performed with bioinformatics tool SVInterpreter financiated by the FCT project HMSP-ICT/0016/2013. Human genome version hg38. TADs according to Dixon et al. 2015. NA - not available; ND - not determined.

## Sheet: Table S2B
Table S2B: Characterization of the chromosome 19 region of t(17;19)(p13.1;p13.3) by SVInterpreter
								UCSC genome browser visualization
PanelAPP (Martin et al. 2019) data is showed next to the Gene name:*** - high evidence;* - low evidence; Haploinsuficiency index (%HI) according to Decipher (Wright et al. 2016); Triplosensitivity score (Triplo) according to ClinGen: 0 - No evidence for dosage pathogenicity, 1 - Little evidence for dosage pathogenicity, 2 - Some evidence for dosage pathogenicity, 3 - Sufficient evidence for dosag…
Fields are in bold and green if: Genes are present in any panel from PanelAPP, HI%<10%, triplo. score = 3, o/e score ≤0.3, clustered interactions of GeneHancer are disrupted by the breakpoint, chromatin Loops are disrupted by the breakpoint; OMIM inheritance overlaping the inputed inheritance; SNPs with a p-value ≤5.0E-7.
The chr19 regions with grey and yellow background, correspond to der(17) and der(19), respectivelly. Regions with red background are deletions.
der(19) NC_000019.10:g.pter_6,570,027delins[NC_000017.11:g.pter_9,819,771]
Genes and intergenic regions									Clustered interactions and Loops		Clinical Phenotype					Gene fusion in cancer		Gene-phenotype/disease associations and animal models					Deletion/Duplication Syndromes		Infertility	GWAS data	Bibliography	Only for CNVs
GeneCard	ACMG	Ensembl	OMIM	Dosage Map	GnomAD	Uniprot	OMIM	Gtext expression	GeneHancer	Loops	Phenotype	OMIM	DDG2P	ClinGen	Phenotype similarity	AGCOH	Oncology Atlas	Wormbase	FlyBase	MGI	RGD	Zfin			Infertility study	GWAS Catalog	References	CNV database overlap
Genomic elements; Pannels from PannelApp	Actionable Genes (MAGs)	Breakpoint location;Genome strand	Gene ID	HI% ; Triplo	pLi; o/e	Protein entries	Function	Top 3 highest TPM (Total TPM; Mean TPM)	Clustered interactions	Chromatin Loops	Assoc. Disorder	OMIM ID_Inh	DDG2P class.	clinGen class.	PhenSSc (P; MaxSSc; MaxDiseaseSSc)	Gene1 / Gene2 Cytoban	Organ: type, nr. cases	C.elegans	Drosophila	Mouse	Rat	Zebrafish	Syndrome	PhenSSc (P; MaxSSc; MaxDiseaseSSc)	Disorder	SNPs - Genetic traits	PubMed Link	Best Hits
19p13.3 breakpoint within hESC (2188/2414) TAD at NC_000019.10:5,760,000-7,040,000
CATSPERD	ND	SS	617490	96.72% ; ND	0.000; 0.67 (0.5-0.92)	CATSPERD Human Uniprot entry	CATSPERD is an auxiliary subunit of sperm calcium channel pore-forming proteins, such as CATSPER1 , which are required for hyperactivated motility of spermatozoa and male fertility .	Testis 27.03 (29.56; 0.55)	nd	ND	ND	ND	ND	ND	ND	CATSPERD / ILF3_19p13; CATSPERD / LONP1_19p13; CATSPERD / ZNF565_19q13	Uterus, corpus:Endometrial stromal sarcoma, 1 case; :Multiple myeloma, 1 case; Ovary:Adenocarcinoma, 1 case; Skeleton:Osteosarcoma, NOS, 1 case; Uterus:Solid Tumour, 1 case	CATSPERD C. elegans Uniprot entry	CATSPERD Drosophila Uniprot entry	intraventricular hemorrhage	CODAS syndrome (ortholog)	CATSPERD Zebrafish Uniprot entry	Pigmented Nodular Adrenocortical Disease, Primary, 4	PhenSSc 1.87 (P= 0.00267; MaxSSc 3.05; MaxDiseaseSSc 4.94 )	nd	# 6 SNPs - DOID:9352_Type 2 diabetes mellitus [9.03E-6]	CATSPERD
(MGC39581,TMEM146,CATSPERD,CATSPERD)								Fallopian Tube 0.58 (29.56; 0.55)							ND					abnormal long term potentiation	CATSPERD Rat Uniprot entry
								Lung 0.3 (29.56; 0.55)							ND					infertility
															ND					globozoospermia
															ND					uterus prolapse
															ND					abnormal hyperactivated sperm motility
Intergenic - chr19:5778734-5782960																										# 5 SNPs - DOID:9352_Type 2 diabetes mellitus [9.03E-6]
PRR22	ND	SS	na	94.2% ; ND	0.021; 0.68 (0.31-1.63)	PRR22 Human Uniprot entry		Testis 97.06 (323.17; 5.98)	nd	ND	ND	ND	ND	ND	ND	ND	ND	PRR22 C. elegans Uniprot entry	PRR22 Drosophila Uniprot entry	No disease association	No disease association	PRR22 Zebrafish Uniprot entry	Pigmented Nodular Adrenocortical Disease, Primary, 4	PhenSSc 1.87 (P= 0.004; MaxSSc 3.05; MaxDiseaseSSc 4.94 )	nd	# 4 SNPs - DOID:9352_Type 2 diabetes mellitus [9.03E-6]	PRR22
(MGC24975,PRR22,PRR22)								Thyroid 11.38 (323.17; 5.98)							ND						PRR22 Rat Uniprot entry
								Prostate 10.76 (323.17; 5.98)							ND
DUS3L	ND	SS	na	79.21% ; ND	0.000; 0.66 (0.47-0.94)	DUS3L Human Uniprot entry		Testis 77.33 (1159.4; 21.47)	chr19:5,620,376-6,280,679	ND	ND	ND	ND	ND	ND	DUS3L / LONP1_19p13; DUS3L / GTF2IRD1_7q11	Stomach:Adenocarcinoma, 1 case; Adrenal:Adenocarcinoma, 1 case	No disease association	No disease association	No disease association	No disease association	No disease association	Pigmented Nodular Adrenocortical Disease, Primary, 4	PhenSSc 1.87 (P= 0.00667; MaxSSc 3.05; MaxDiseaseSSc 4.94 )	nd	# 8 SNPs - DOID:9352_Type 2 diabetes mellitus [9.03E-6]	DUS3L
(DUS3,FLJ13896,DUS3L,DUS3L)								Thyroid 38.3 (1159.4; 21.47)							ND			DUS3L C. elegans Uniprot entry	DUS3L Drosophila Uniprot entry		DUS3L Rat Uniprot entry	DUS3L Zebrafish Uniprot entry
								Cervix - Endocervix 37.53 (1159.4; 21.47)							ND
Intergenic - chr19:5791225-5805067																										# 6 SNPs - DOID:9352_Type 2 diabetes mellitus [9.03E-6]
NRTN*Gastroenterological disorders	ND	SS	602018	49.31% ; ND	0.100; 0.5 (0.23-1.29)	NRTN Human Uniprot entry	Neurturin, a potent neurotrophic factor, was purified from Chinese hamster ovary cell-conditioned media by Kotzbauer et al. . It is closely related to glial cell line-derived neurotrophic factor . NRTN and GDNF form a distinct TGF-beta subfamily, referred to as TRNs .	Heart - Atrial Appendage 22.84 (203.27; 3.76)	chr19:5,798,946-5,851,903	ND	ND	ND	ND	ND	ND	ND	ND	NRTN C. elegans Uniprot entry	NRTN Drosophila Uniprot entry	obsolete increased incidence of inflamed eyes	Hirschsprung's disease (ortholog)	No disease association	Pigmented Nodular Adrenocortical Disease, Primary, 4	PhenSSc 1.87 (P= 0.00467; MaxSSc 3.05; MaxDiseaseSSc 4.94 )	nd	# 2b SNPs - DOID:1749_Squamous cell carcinoma [5E-132]; DOID:1793_Pancreatic cancer [5E-132]; EFO:0005127_Cancer biomarker measurement [5E-132]; DOID:5041_Esophageal cancer [5E-132]; HP:0002664_Neoplasm [5E-132]; DOID:684_Hepatocellular carcinoma [5E-132]	NRTN
(NTN,NRTN,NRTN)								Esophagus - Muscularis 19.79 (203.27; 3.76)							ND					obsolete eye: no defect detected	keratoconjunctivitis sicca (ortholog)	NRTN Zebrafish Uniprot entry				# 1b SNPs - HP:0200063_Colorectal polyps [8E-19]; DOID:9256_Colorectal cancer [8E-19]; HP:0004355_Abnormality of proteoglycan metabolism [8.66E-17]; DOID:9351_Diabetes mellitus [8.66E-17]; DOID:162_Cancer [8.66E-17]; DOID:0050731_Vitamin b12 deficiency [4E-13]; HP:0004341_Abnormality of the vitamin b12 metabolism [4E-13]; HP:0004367_Abnormality of glycoprotein metabolism [9E-10]
								Colon - Sigmoid 16.77 (203.27; 3.76)							ND					obsolete water versus saccharin	NRTN Rat Uniprot entry					# 1 SNPs - DOID:9352_Type 2 diabetes mellitus [9.03E-6]
															ND					prostate gland epithelial hyperplasia
															ND					abnormal cornea morphology
															ND					pronounced eyelids
															ND					impaired muscle contractility
															ND					abnormal enteric ganglia morphology
															ND					small submandibular ganglion
															ND					abnormal Meibomian gland morphology
															ND					abnormal retinol metabolism
															ND					absent lacrimal glands
															ND					small gallbladder
															ND					abnormal intestinal peristalsis
															ND					heterochromatic iridis
															ND					ocular hypotelorism
															ND					decreased osteoblast cell number
															ND					abnormal sympathetic postganglionic fiber morphology
															ND					abnormal pterygopalatine ganglion morphology
															ND					abnormal dental mesenchyme morphology
															ND					increased tear production
															ND					abnormal conjunctiva goblet cell differentiation
															ND					lacrimal gland degeneration
															ND					abnormal corneal epithelium thickness
Intergenic - chr19:5828324-5830408																										# 4b SNPs - DOID:684_Hepatocellular carcinoma [5E-132]; DOID:1749_Squamous cell carcinoma [5E-132]; EFO:0005127_Cancer biomarker measurement [5E-132]; HP:0002664_Neoplasm [5E-132]; DOID:1793_Pancreatic cancer [5E-132]; DOID:5041_Esophageal cancer [5E-132]; DOID:9256_Colorectal cancer [8E-19]; HP:0200063_Colorectal polyps [8E-19]
																										# 2b SNPs - DOID:162_Cancer [5.53E-12]; HP:0004355_Abnormality of proteoglycan metabolism [5.53E-12]; DOID:9351_Diabetes mellitus [5.53E-12]
FUT6	ND	SS	136836	97.28% ; ND	0.022; NA	FUT6 Human Uniprot entry	The alpha-1,3-fucosyltransferases constitute a large family of glycosyltransferases with a high degree of homology.	Esophagus - Mucosa 54.27 (156.72; 2.9)	nd	ND	[Fucosyltransferase 6 deficiency]	613852_ND	ND	ND	Sc ND; P = ND	FUT6 / LONP1_19p13	Oesophagus:Adenocarcinoma, 1 case	No disease association	No disease association	increased bone marrow cell number	intellectual disability (ortholog)	No disease association	Pigmented Nodular Adrenocortical Disease, Primary, 4	PhenSSc 1.87 (P= 0.00267; MaxSSc 3.05; MaxDiseaseSSc 4.94 )	nd	# 17b SNPs - DOID:1749_Squamous cell carcinoma [3E-290]; DOID:5041_Esophageal cancer [3E-290]; HP:0002664_Neoplasm [3E-290]; DOID:1793_Pancreatic cancer [3E-290]; DOID:684_Hepatocellular carcinoma [3E-290]; EFO:0005127_Cancer biomarker measurement [3E-290]	FUT6
(FCT3A,FLJ40754,FT1A,FucT-VI,FUT6,FUT6)								Minor Salivary Gland 31.82 (156.72; 2.9)							ND			FUT6 C. elegans Uniprot entry	FUT6 Drosophila Uniprot entry	increased neutrophil cell number	thrombosis (ortholog)	FUT6 Zebrafish Uniprot entry				# 10b SNPs - HP:0200063_Colorectal polyps [8E-19]; DOID:9256_Colorectal cancer [8E-19]
								Kidney - Cortex 19.11 (156.72; 2.9)							ND					increased leukocyte cell number	FUT6 Rat Uniprot entry					# 5b SNPs - HP:0004355_Abnormality of proteoglycan metabolism [8.66E-17]; DOID:9351_Diabetes mellitus [8.66E-17]; DOID:162_Cancer [8.66E-17]
															ND					abnormal CD8-positive, alpha beta T cell morphology						# 1b SNPs - DOID:0050731_Vitamin b12 deficiency [4E-13]; HP:0004341_Abnormality of the vitamin b12 metabolism [4E-13]; MESH:D002784_Cholesterol [7.11E-11]; EFO:0004574_Total cholesterol measurement [7.11E-11]; HP:0004367_Abnormality of glycoprotein metabolism [9E-10]
															ND					increased capillary tortuosity						# 1 SNPs - HP:0010979_Abnormality of the level of lipoprotein cholesterol [5.89E-8]; MESH:D008078_Cholesterol ldl [5.89E-8]; DOID:1936_Atherosclerosis [5.89E-8]; DOID:1461_Cholesterol embolism [2.19E-6]; EFO:0004612_High density lipoprotein cholesterol measurement [2.19E-6]; MESH:D008076_Cholesterol hdl [2.19E-6]; DOID:9352_Type 2 diabetes mellitus [9.03E-6]
															ND					obsolete respiratory system: no defect detected
															ND					increased circulating creatinine level
															ND					increased lean body mass
															ND					cerebral vascular congestion
															ND					abnormal bone mineral content
															ND					decreased cardiac muscle relaxation
Intergenic - chr19:5839722-5842888																										# 8b SNPs - DOID:5041_Esophageal cancer [3E-290]; DOID:1793_Pancreatic cancer [3E-290]; HP:0002664_Neoplasm [3E-290]; EFO:0005127_Cancer biomarker measurement [3E-290]; DOID:1749_Squamous cell carcinoma [3E-290]; DOID:684_Hepatocellular carcinoma [3E-290]
																										# 7b SNPs - DOID:9256_Colorectal cancer [8E-19]; HP:0200063_Colorectal polyps [8E-19]
																										# 2b SNPs - HP:0004367_Abnormality of glycoprotein metabolism [9E-10]; DOID:0050731_Vitamin b12 deficiency [4E-13]; HP:0004341_Abnormality of the vitamin b12 metabolism [4E-13]; DOID:162_Cancer [8.66E-17]; HP:0004355_Abnormality of proteoglycan metabolism [8.66E-17]; DOID:9351_Diabetes mellitus [8.66E-17]
FUT3	ND	SS	111100	74.6% ; ND	0.374; 1.93 (0.81-1.95)	FUT3 Human Uniprot entry	The primary antigens of the Lewis blood group system , Le and Le, are not synthesized by red cells but are introduced into the red cell membrane from plasma.	Esophagus - Mucosa 114.98 (332.73; 6.16)	nd	ND	[Blood group, Lewis]	618983_ND	ND	ND	Sc ND; P = ND	ND	ND	No disease association	No disease association	abnormal endothelial cell proliferation	intellectual disability (ortholog)	No disease association	Pigmented Nodular Adrenocortical Disease, Primary, 4	PhenSSc 1.87 (P= 0.00333; MaxSSc 3.05; MaxDiseaseSSc 4.94 )	nd	# 8b SNPs - DOID:5041_Esophageal cancer [2.59E-42]; DOID:1749_Squamous cell carcinoma [2.59E-42]; HP:0002664_Neoplasm [2.59E-42]; DOID:684_Hepatocellular carcinoma [2.59E-42]; DOID:1793_Pancreatic cancer [2.59E-42]; EFO:0005127_Cancer biomarker measurement [2.59E-42]	FUT3
(CD174,LE,FUT3,FUT3)								Minor Salivary Gland 59.48 (332.73; 6.16)							ND			FUT3 C. elegans Uniprot entry	FUT3 Drosophila Uniprot entry	abnormal neuronal stem cell self-renewal	thrombosis (ortholog)	FUT3 Zebrafish Uniprot entry				# 2b SNPs - HP:0200063_Colorectal polyps [8E-19]; DOID:9256_Colorectal cancer [8E-19]; MESH:D002784_Cholesterol [7.11E-11]; EFO:0004574_Total cholesterol measurement [7.11E-11]
								Colon - Transverse 50.7 (332.73; 6.16)							ND						FUT3 Rat Uniprot entry					# 2 SNPs - HP:0010979_Abnormality of the level of lipoprotein cholesterol [5.89E-8]; MESH:D008078_Cholesterol ldl [5.89E-8]; DOID:1936_Atherosclerosis [5.89E-8]; DOID:1461_Cholesterol embolism [2.19E-6]; EFO:0004612_High density lipoprotein cholesterol measurement [2.19E-6]; MESH:D008076_Cholesterol hdl [2.19E-6]
Intergenic - chr19:5851471-5865826																										# 1b SNPs - DOID:5041_Esophageal cancer [1.22E-22]; DOID:1793_Pancreatic cancer [1.22E-22]; HP:0002664_Neoplasm [1.22E-22]; EFO:0005127_Cancer biomarker measurement [1.22E-22]; DOID:1749_Squamous cell carcinoma [1.22E-22]; DOID:684_Hepatocellular carcinoma [1.22E-22]; HP:0200063_Colorectal polyps [3E-8]; DOID:9256_Colorectal cancer [3E-8]
FUT5*Ophthalmological disorders	ND	SS	136835	94.68% ; ND	0.002; NA	FUT5 Human Uniprot entry	Weston et al.	Testis 1.22 (3.4; 0.06)	chr19:5,870,539-5,970,192	ND	ND	ND	ND	ND	ND	FUT5 / DST_6p12	Large intestine:Adenocarcinoma, 1 case	No disease association	No disease association	increased bone marrow cell number	intellectual disability (ortholog)	No disease association	Pigmented Nodular Adrenocortical Disease, Primary, 4	PhenSSc 1.87 (P= 0.006; MaxSSc 3.05; MaxDiseaseSSc 4.94 )	nd	# 1b SNPs - DOID:5041_Esophageal cancer [2.59E-42]; DOID:1749_Squamous cell carcinoma [2.59E-42]; HP:0002664_Neoplasm [2.59E-42]; DOID:684_Hepatocellular carcinoma [2.59E-42]; DOID:1793_Pancreatic cancer [2.59E-42]; EFO:0005127_Cancer biomarker measurement [2.59E-42]; HP:0200063_Colorectal polyps [8E-19]; DOID:9256_Colorectal cancer [8E-19]	FUT5
(FUC-TV,FUT5,FUT5)								Esophagus - Mucosa 0.21 (3.4; 0.06)							ND			FUT5 C. elegans Uniprot entry	FUT5 Drosophila Uniprot entry	increased neutrophil cell number	thrombosis (ortholog)	FUT5 Zebrafish Uniprot entry
								Minor Salivary Gland 0.16 (3.4; 0.06)							ND					increased leukocyte cell number	FUT5 Rat Uniprot entry
															ND					abnormal CD8-positive, alpha beta T cell morphology
															ND					increased capillary tortuosity
															ND					obsolete respiratory system: no defect detected
															ND					increased circulating creatinine level
															ND					increased lean body mass
															ND					cerebral vascular congestion
															ND					abnormal bone mineral content
															ND					decreased cardiac muscle relaxation
NDUFA11***Metabolic disorders;***Oth;*Neurology and neurodevelopmental disorders	ND	SS	612638	88.49% ; ND	0.538; 0.62 (0.28-1.54)	NDUFA11 Human Uniprot entry	Mitochondrial complex I is assembled from 44 subunits into an L-shaped complex, with a hydrophobic arm embedded in the inner mitochondrial membrane and the other arm protruding into the mitochondrial matrix.	Adrenal Gland 59.65 (2183.28; 40.43)	chr19:5,826,273-5,970,192	ND	Mitochondrial complex I deficiency, nuclear type 14	618236_AR	ND	ND	PhenSSc 0.615 (P= 0.465; MaxSSc 3.05; MaxDiseaseSSc 2.89 )	NDUFA11 / RNF126_19p13; NDUFA11 / ZNF846_19p13	Uterus, corpus:Endometrial stromal sarcoma, 1 case; Lung:Squamous cell carcinoma, 1 case; Uterus:Solid Tumour, 1 case	No disease association	model of nuclear type mitochondrial complex I deficiency 14	No disease association	nuclear type mitochondrial complex I deficiency 1 (ortholog)	nuclear type mitochondrial complex I deficiency 14	Pigmented Nodular Adrenocortical Disease, Primary, 4	PhenSSc 1.87 (P= 0.006; MaxSSc 3.05; MaxDiseaseSSc 4.94 )	nd		NDUFA11
(B14.7,NDUFA11,NDUFA11)								Heart - Atrial Appendage 58.8 (2183.28; 40.43)							ND			NDUFA11 C. elegans Uniprot entry	NDUFA11 Drosophila Uniprot entry		nuclear type mitochondrial complex I deficiency 14 (ortholog)	NDUFA11 Zebrafish Uniprot entry
								Colon - Sigmoid 58.36 (2183.28; 40.43)							ND						NDUFA11 Rat Uniprot entry
VMAC	ND	SS	617204	79.85% ; ND	0.023; 0.69 (0.27-1.75)	VMAC Human Uniprot entry	VMAC is associated with vimentin -type intermediate filaments , which are involved in cytoskeleton organization and cell morphology .	Thyroid 18.52 (423.43; 7.84)	chr19:5,620,376-5,970,192	ND	ND	ND	ND	ND	ND	ND	ND	VMAC C. elegans Uniprot entry	VMAC Drosophila Uniprot entry	No disease association	No disease association	No disease association	Pigmented Nodular Adrenocortical Disease, Primary, 4	PhenSSc 1.87 (P= 0.006; MaxSSc 3.05; MaxDiseaseSSc 4.94 )	nd		VMAC
(nan,VMAC,VMAC)								Prostate 15.89 (423.43; 7.84)							ND						VMAC Rat Uniprot entry	VMAC Zebrafish Uniprot entry
								Pituitary 15.71 (423.43; 7.84)							ND
CAPS	ND	SS	114212	72.93% ; ND	0.000; 1.06 (0.59-1.79)	CAPS Human Uniprot entry	Calcyphosine was first described as a potentially important regulatory protein in the dog thyroid . It is a calcium-binding protein with 4 EF-hand domains whose synthesis and phosphorylation is upregulated by cAMP agonists in thyrocytes.	Nerve - Tibial 80.87 (1106.75; 20.5)	chr19:5,908,673-5,970,192	ND	ND	ND	ND	ND	ND	ND	ND	No disease association	No disease association	overriding aortic valve	Cocaine-Related Disorders (ortholog)	No disease association	Pigmented Nodular Adrenocortical Disease, Primary, 4	PhenSSc 1.87 (P= 0.002; MaxSSc 3.05; MaxDiseaseSSc 4.94 )	nd		CAPS
(CAPS1,MGC126562,CAPS,CAPS)								Prostate 55.86 (1106.75; 20.5)							ND			CAPS C. elegans Uniprot entry	CAPS Drosophila Uniprot entry	ventricular hypoplasia	Hereditary Neoplastic Syndromes (ortholog)	CAPS Zebrafish Uniprot entry
								Fallopian Tube 50.47 (1106.75; 20.5)							ND					increased prolactin level	intellectual disability (ortholog)
															ND					coarse hair	CAPS Rat Uniprot entry
															ND					abnormal hyoid bone morphology
															ND					abnormal response to vitamins
															ND					dilated heart right atrium
															ND					papillary muscle hypoplasia
															ND					impaired branching involved in ureteric bud morphogenesis
															ND					increased blastoma incidence
															ND					abnormal tailgut morphology
															ND					absent dorsal mesocardium
															ND					lethality at weaning, incomplete penetrance
															ND					perinatal lethality, incomplete penetrance
															ND					obsolete monocyte count traits
RANBP3	ND	SS	603327	62.32% ; ND	1.000; 0.03 (0.01-0.14)	RANBP3 Human Uniprot entry	The RAN GTPase plays an essential role in the transport of macromolecules between the cytoplasm and the nucleus. The nucleotide-bound state of RAN is regulated by RANGAP1 , a RAN-specific GTPase activating protein, and by RCC1 , a specific guanine nucleotide exchange factor.	Testis 65.52 (1890.08; 35.0)	chr19:5,932,323-5,978,309	ND	ND	ND	ND	ND	ND	RANBP3 / ALDH16A1_19q13; RANBP3 / LONP1_19p13; RANBP3 / EEF1AKMT1_13q12; RANBP3 / CTSF_11q13; RANBP3 / MLLT1_19p13; RANBP3 / KLK2_19q13; RANBP3 / ANKRD24_19p13; RANBP3 / PRM1_16p13; RANBP3 / RFX2_19p13	Brain:Astrocytoma, grade I-II, 1 case; Uterus, corpus:Adenocarcinoma, 3 cases; Breast:Adenocarcinoma, 4 cases; Skin:Malignant melanoma, 2 cases; Prostate:Adenocarcinoma, 3 cases; Bladder:Transitional cell carcinoma	No disease association	No disease association	No disease association	No disease association	No disease association	Pigmented Nodular Adrenocortical Disease, Primary, 4	PhenSSc 1.87 (P= 0.002; MaxSSc 3.05; MaxDiseaseSSc 4.94 )	nd		RANBP3
(nan,RANBP3,RANBP3)								Uterus 56.89 (1890.08; 35.0)							ND			RANBP3 C. elegans Uniprot entry	RANBP3 Drosophila Uniprot entry		RANBP3 Rat Uniprot entry	RANBP3 Zebrafish Uniprot entry
								Colon - Sigmoid 55.62 (1890.08; 35.0)							ND
Intergenic - chr19:5978142-5993164																										# 1b SNPs - EFO:0005127_Cancer biomarker measurement [1.06E-14]; DOID:1793_Pancreatic cancer [1.06E-14]; DOID:5041_Esophageal cancer [1.06E-14]; HP:0002664_Neoplasm [1.06E-14]; DOID:684_Hepatocellular carcinoma [1.06E-14]; DOID:1749_Squamous cell carcinoma [1.06E-14]
RFX2	ND	SS	142765	53.13% ; ND	0.990; 0.08 (0.04-0.21)	RFX2 Human Uniprot entry	Pugliatti et al. noted that the expression of HLA class II genes is controlled primarily by cis-acting DNA motifs located within the 150 bp upstream of the genes and in particular by 2 highly conserved sequences, the X and Y boxes.	Testis 73.86 (371.18; 6.87)	chr19:6,022,195-6,199,572	ND	ND	ND	ND	ND	ND	RFX2 / C3_19p13; RFX2 / PATL1_11q12; RFX2 / SAFB_19p13; RFX2 / ACTL8_1p36; RFX2 / MLLT1_19p13; RFX2 / KCNMA1_10q22; RFX2 / CD70_19p13; RFX2 / HNRNPM_19p13; RFX2 / EPOR_19p13; RFX2 / RANBP3_19p13; RFX2 / YJU2_19p13	Liver:Adenocarcinoma, 2 cases; Uterus, cervix:Squamous cell carcinoma, 2 cases; Ovary:Adenocarcinoma, 3 cases; Oesophagus:Adenocarcinoma, 1 case; Breast:Adenocarcinoma, 2 cases; :Mature B-cell neoplasm, NOS, 1 case	No disease association	No disease association	arrest of spermatogenesis	No disease association	No disease association	Pigmented Nodular Adrenocortical Disease, Primary, 4	PhenSSc 1.87 (P= 0.004; MaxSSc 3.05; MaxDiseaseSSc 4.94 )	nd	# 1b SNPs - DOID:5041_Esophageal cancer [1.06E-14]; DOID:684_Hepatocellular carcinoma [1.06E-14]; DOID:1793_Pancreatic cancer [1.06E-14]; EFO:0005127_Cancer biomarker measurement [1.06E-14]; HP:0002664_Neoplasm [1.06E-14]; DOID:1749_Squamous cell carcinoma [1.06E-14]	RFX2
(FLJ14226,RFX2,RFX2)								Uterus 19.93 (371.18; 6.87)							ND			RFX2 C. elegans Uniprot entry	RFX2 Drosophila Uniprot entry	enlarged foreskin	RFX2 Rat Uniprot entry	RFX2 Zebrafish Uniprot entry				# 154 SNPs - DOID:5419_Schizophrenia [2E-6]; EFO:0000677_Mental or behavioural disorder [2E-6]; HP:0007302_Bipolar affective disorder [2E-6]
								Esophagus - Muscularis 19.11 (371.18; 6.87)							ND					abnormal oogenesis
															ND					infertility
															ND					abnormal spermatocyte morphology
															ND					small vomeronasal organ
															ND					increased optic chiasm size
															ND					abnormal testis morphology
															ND					infertility
															ND					abnormal corpus epididymis morphology
															ND					failure of sternum ossification
															ND					decreased IgG2c level
															ND					abnormal sperm head morphology
															ND					abnormal manchette morphology
															ND					abnormal sperm end piece morphology
															ND					decreased urine nitrite level
															ND					increased optic chiasm size
															ND					abnormal testis apoptosis
															ND					absent manchette
															ND					abnormal testis morphology
															ND					infertility
															ND					abnormal corpus epididymis morphology
															ND					failure of sternum ossification
															ND					decreased IgG2c level
															ND					abnormal sperm head morphology
															ND					abnormal manchette morphology
															ND					abnormal sperm end piece morphology
															ND					decreased urine nitrite level
															ND					increased optic chiasm size
															ND					abnormal testis apoptosis
															ND					absent manchette
															ND					increased body size
															ND					postnatal lethality
															ND					arrest of spermatogenesis
															ND					abnormal testis morphology
															ND					abnormal postnatal growth
															ND					seminiferous tubule degeneration
															ND					infertility
															ND					abnormal endocochlear potential
															ND					ovary hypoplasia
															ND					abnormal spermatocyte morphology
															ND					failure of sternum ossification
															ND					decreased IgG2c level
															ND					thin zona pellucida
															ND					abnormal sperm end piece morphology
															ND					abnormal maxillary-premaxillary suture morphology
															ND					increased optic chiasm size
ACSBG2	ND	SS	614363	90.23% ; ND	0.000; 0.64 (0.45-0.92)	ACSBG2 Human Uniprot entry	Fatty acids are incorporated into membranes and signaling molecules and have roles in energy storage and metabolism.	Testis 282.1 (290.98; 5.39)	chr19:5,956,311-6,280,679	ND	ND	ND	ND	ND	ND	ACSBG2 / LENG1_19q13; ACSBG2 / NCLN_19p13	Ovary:Adenocarcinoma, 1 case; Lung:Adenocarcinoma, 2 cases; Lung:Solid Tumour, 1 case	No disease association	model of adrenoleukodystrophy	obsolete other aberrant phenotype	No disease association	No disease association	Pigmented Nodular Adrenocortical Disease, Primary, 4	PhenSSc 1.87 (P= 0.00333; MaxSSc 3.05; MaxDiseaseSSc 4.94 )	nd		ACSBG2
(BGR,DKFZp434K1635,PRTD-NY3,ACSBG2,ACSBG2)								Brain - Cerebellum 1.01 (290.98; 5.39)							ND			ACSBG2 C. elegans Uniprot entry	ACSBG2 Drosophila Uniprot entry	increased bone mineral density	ACSBG2 Rat Uniprot entry	ACSBG2 Zebrafish Uniprot entry
								Brain - Cerebellar Hemisphere 0.75 (290.98; 5.39)							ND					hypermyelination
MLLT1	ND	SS	159556	16.87% ; ND	0.991; 0.09 (0.04-0.29)	MLLT1 Human Uniprot entry	Tkachuk et al. showed that the gene involved in recurring 11q23 leukemogenic translocations codes for an unusually large protein that is a homolog of Drosophila 'trithorax' and is involved in homeotic gene regulation .	Brain - Cerebellum 141.68 (3175.6; 58.81)	chr19:6,270,024-6,280,679	ND	ND	ND	ND	ND	ND	MLLT1 / MAD1L1_7p22; MLLT1 / ZNF439_19p13; MLLT1 / KMT2A_11q23; MLLT1 / ADAMTS10_19p13; MLLT1 / RANBP3_19p13; MLLT1 / RFX2_19p13; MLLT1 / ZBTB7A_19p13; MLLT1 / PRLR_5p13; MLLT1 / CRLF1_19p13; MLLT1 / SH3GL1_19p13	Skin:Malignant melanoma, 2 cases; :Acute lymphoblastic leukemia/lymphoblastic lymphoma, 22 cases; :Acute myeloid leukemia, NOS, 2 cases; :Acute monoblastic leukemia with differentiation (FAB type M5b), 1 case	No disease association	No disease association	prenatal lethality, complete penetrance	Hypertelorism (ortholog)	No disease association	Pigmented Nodular Adrenocortical Disease, Primary, 4	PhenSSc 1.87 (P= 0.00533; MaxSSc 3.05; MaxDiseaseSSc 4.94 )	nd		MLLT1
(ENL,LTG19,YEATS1,MLLT1,MLLT1)								Brain - Cerebellar Hemisphere 129.16 (3175.6; 58.81)							ND			MLLT1 C. elegans Uniprot entry	MLLT1 Drosophila Uniprot entry	obsolete other aberrant phenotype	nephroblastoma (ortholog)	MLLT1 Zebrafish Uniprot entry
								Cervix - Endocervix 111.28 (3175.6; 58.81)							ND						MLLT1 Rat Uniprot entry
Intergenic - chr19:6279975-6306142																										# 1b SNPs - EFO:0005127_Cancer biomarker measurement [1.06E-14]; HP:0002664_Neoplasm [1.06E-14]; DOID:684_Hepatocellular carcinoma [1.06E-14]; DOID:1749_Squamous cell carcinoma [1.06E-14]; DOID:5041_Esophageal cancer [1.06E-14]; DOID:1793_Pancreatic cancer [1.06E-14]
ACER1	ND	SS	613491	79.38% ; ND	0.335; 0.51 (0.28-1.0)	ACER1 Human Uniprot entry	Ceramides are synthesized during epidermal differentiation and accumulate within the interstices of the stratum corneum, where they represent critical components of the epidermal permeability barrier.	Skin - Sun Exposed (Lower leg) 147.26 (300.8; 5.57)	nd	ND	ND	ND	ND	ND	ND	ACER1 / KMT2A_11q23	:Leukemia, 1 case	No disease association	ameliorates Machado-Joseph disease	obsolete neurological/behavioral: no defect detected	No disease association	No disease association	Pigmented Nodular Adrenocortical Disease, Primary, 4	PhenSSc 1.87 (P= 0.006; MaxSSc 3.05; MaxDiseaseSSc 4.94 )	nd		ACER1
(ASAH3,ACER1,ACER1)								Skin - Not Sun Exposed (Suprapubic) 127.57 (300.8; 5.57)							ND			ACER1 C. elegans Uniprot entry	ACER1 Drosophila Uniprot entry	abnormal eye pigmentation	ACER1 Rat Uniprot entry	ACER1 Zebrafish Uniprot entry
								Esophagus - Mucosa 10.9 (300.8; 5.57)							ND					obsolete Impaired Proliferative Response of Hematopoietic Cells to Mitogens
															ND					obsolete neurological/behavioral: no defect detected
															ND					folliculitis
															ND					mesocardia
															ND					obese
															ND					abnormal hematopoietic system physiology
															ND					obsolete backflips
															ND					increased curvature of guard hairs
															ND					increased curvature of awl hairs
															ND					polyphalangy
															ND					thin dermal layer
															ND					abnormal epidermis stratum granulosum morphology
															ND					thin epidermis stratum spinosum
															ND					epidermal atrophy
															ND					abnormal skin condition
															ND					absent epidermis stratum corneum
															ND					abnormal CD8-positive, alpha beta T cell morphology
															ND					dilated cardiomyopathy
															ND					obsolete decreased mitochondrial oxidation
															ND					abnormal vestibulocochlear ganglion morphology
															ND					increased atrioventricular cushion size
															ND					abnormal hair shaft morphology
															ND					skeletal muscle necrosis
															ND					abnormal perilymph
															ND					abnormal regulatory T cell physiology
															ND					decreased carbon dioxide production
															ND					increased brown fat cell lipid droplet size
															ND					decreased abdominal fat pad weight
															ND					increased epididymal fat pad weight
															ND					increased inguinal fat pad weight
															ND					increased myeloma incidence
															ND					absent anterior lingual gland
															ND					abnormal keratinocyte proliferation
															ND					epidermis stratum granulosum hyperplasia
															ND					impaired behavioral response to cocaine
															ND					abnormal subarcuate fossa morphology
															ND					abnormal hair follicle bulb morphology
															ND					abnormal hair follicle infundibulum morphology
															ND					prolonged PP interval
															ND					abnormal ganglioside level
															ND					increased sphingosine level
															ND					increased sebaceous gland tumor incidence
															ND					abnormal brown adipose tissue mass
															ND					decreased body weight
															ND					ectopic hair growth
															ND					polyphalangy
															ND					abnormal gustatory system morphology
															ND					decreased renin activity
															ND					abnormal sebaceous gland physiology
															ND					abnormal dermatome morphology
															ND					myelencephalic blebs
															ND					abnormal hair cycle catagen phase
															ND					seborrheic dermatitis
															ND					abnormal hair follicle infundibulum morphology
															ND					embryonic epiblast cell degeneration
															ND					glomerular capillary endotheliosis
CLPP***Metabolic disorders;***Hearing and ear disorders;***Endocrine disorders;***Oth;*Neurology and neurodevelopmental disorders	ND	SS	601119	37.05% ; 0	0.588; 0.18 (0.07-0.56)	CLPP Human Uniprot entry	CLPP , a component of a mitochondrial ATP-dependent proteolytic complex, is a highly conserved endopeptidase and forms an element of the evolutionarily ancient mitochondrial unfolded-protein response stress signaling pathway .	Cells - EBV-transformed lymphocytes 159.31 (3222.23; 59.67)	chr19:6,360,889-6,363,649	ND	Perrault syndrome 3	614129_AR	ND	ND	PhenSSc 0.636 (P= 0.265; MaxSSc 3.05; MaxDiseaseSSc 3.31 )	ND	ND	No disease association	ameliorates CODAS syndrome	postnatal lethality	Perrault syndrome (ortholog)	Perrault syndrome	Pigmented Nodular Adrenocortical Disease, Primary, 4	PhenSSc 1.87 (P= 0.002; MaxSSc 3.05; MaxDiseaseSSc 4.94 )	nd		CLPP
(nan,CLPP,CLPP)								Cells - Cultured fibroblasts 122.08 (3222.23; 59.67)							ND			CLPP C. elegans Uniprot entry	CLPP Drosophila Uniprot entry	increased body length	Perrault Syndrome 3 (ortholog)	CLPP Zebrafish Uniprot entry
								Adrenal Gland 77.43 (3222.23; 59.67)							ND					abnormal meiosis	CLPP Rat Uniprot entry
															ND					jumpy
															ND					increased startle reflex
															ND					abnormal ovary morphology
															ND					abnormal testis morphology
															ND					psoriasis
															ND					seminiferous tubule degeneration
															ND					male infertility
															ND					infertility
															ND					arrested T cell differentiation
															ND					abnormal corpus luteum morphology
															ND					obsolete decreased pyramidal neuron number
															ND					ovary hypoplasia
															ND					abnormal cellular replicative senescence
															ND					uniparental disomy
															ND					decreased susceptibility to weight loss
															ND					abnormal fatty acid oxidation
															ND					lethality throughout fetal growth and development, incomplete penetrance
															ND					decreased mitochondrial number
															ND					abnormal mitochondrial crista morphology
															ND					increased fibroblast proliferation
															ND					perivascular fibrosis
															ND					increased ovary apoptosis
															ND					increased primordial germ cell apoptosis
															ND					postnatal lethality
															ND					increased body length
															ND					abnormal meiosis
															ND					jumpy
															ND					increased startle reflex
															ND					abnormal ovary morphology
															ND					abnormal testis morphology
															ND					psoriasis
															ND					seminiferous tubule degeneration
															ND					male infertility
															ND					infertility
															ND					arrested T cell differentiation
															ND					abnormal corpus luteum morphology
															ND					obsolete decreased pyramidal neuron number
															ND					ovary hypoplasia
															ND					abnormal cellular replicative senescence
															ND					uniparental disomy
															ND					decreased susceptibility to weight loss
															ND					abnormal fatty acid oxidation
															ND					lethality throughout fetal growth and development, incomplete penetrance
															ND					decreased mitochondrial number
															ND					abnormal mitochondrial crista morphology
															ND					increased fibroblast proliferation
															ND					perivascular fibrosis
															ND					abnormal embryonic tissue cell apoptosis
															ND					increased primordial germ cell apoptosis
															ND					increased body length
															ND					muscle spasm
															ND					male infertility
															ND					infertility
															ND					increased bone mineral density
															ND					abnormal leukocyte cell number
															ND					increased neutrophil cell number
															ND					decreased basophil cell number
															ND					increased lymphocyte cell number
															ND					eyelids fail to open
															ND					increased circulating aspartate transaminase level
															ND					abnormal intestinal lipid absorption
															ND					aortic elastic tissue lesions
															ND					decreased circulating alkaline phosphatase level
															ND					increased circulating glucose level
															ND					abnormal hemoglobin content
															ND					decreased circulating glucose level
															ND					left pulmonary isomerism
															ND					decreased circulating glycerol level
															ND					delayed somite formation
															ND					increased lean body mass
															ND					abnormal lean body mass
															ND					absent distortion product otoacoustic emissions
															ND					increased NK T cell number
															ND					decreased pre-B cell number
															ND					increased gamma-delta T cell number
															ND					increased spleen iron level
															ND					cerebral vascular congestion
															ND					increased total body fat amount
															ND					increased red blood cell distribution width
															ND					increased circulating fructosamine level
															ND					increased bone mineral content
															ND					increased effector memory CD8-positive, alpha-beta T cell number
															ND					abnormal KLRG1-positive NK cell number
															ND					abnormal Ly6C high monocyte number
															ND					abnormal Ly6C low monocyte number
															ND					abnormal memory-marker CD4-negative NK T cell number
															ND					abnormal CD4-positive NK T cell number
															ND					abnormal memory-marker CD4-positive NK T cell number
ALKBH7	ND	SS	613305	73.12% ; ND	0.000; 0.96 (0.58-1.63)	ALKBH7 Human Uniprot entry	By database analysis to identify sequences similar to ABH genes , followed by PCR of a testis cDNA library, Tsujikawa et al. cloned ALKBH7, which they called ABH7.	Testis 828.1 (3939.05; 72.95)	chr19:6,371,600-6,375,003	ND	ND	ND	ND	ND	ND	ND	ND	No disease association	No disease association	obsolete Infrequent Urination	No disease association	No disease association	Pigmented Nodular Adrenocortical Disease, Primary, 4	PhenSSc 1.87 (P= 0.00267; MaxSSc 3.05; MaxDiseaseSSc 4.94 )	nd		ALKBH7
(MGC10974,SPATA11,ALKBH7,ALKBH7)								Thyroid 95.17 (3939.05; 72.95)							ND			ALKBH7 C. elegans Uniprot entry	ALKBH7 Drosophila Uniprot entry	obsolete abnormal hair follicle structure/orientation	ALKBH7 Rat Uniprot entry	ALKBH7 Zebrafish Uniprot entry
								Ovary 89.69 (3939.05; 72.95)							ND					increased body weight
															ND					jumpy
															ND					abnormal glucose homeostasis
															ND					coarse hair
															ND					abnormal percent body fat/body weight
															ND					abnormal NMDA-mediated synaptic currents
															ND					abnormal postural reflex
															ND					increased myocardial infarct size
															ND					vertebral transformation
															ND					abnormal neural plate morphology
															ND					decreased circulating leptin level
															ND					abnormal mitochondrial morphology
															ND					arteriovenous malformation
															ND					increased lean body mass
															ND					increased cellular sensitivity to alkylating agents
															ND					increased cellular sensitivity to methylmethanesulfonate
															ND					increased cellular sensitivity to hydrogen peroxide
															ND					increased sensitivity to induced cell death
															ND					increased gonadal fat pad weight
															ND					increased sensitivity to induced morbidity/mortality
															ND					abnormal fatty acid beta-oxidation
															ND					abnormal mitochondrial ATP synthesis coupled electron transport
															ND					increased food intake
															ND					abnormal hepatic glucose production
															ND					abnormal vitamin metabolism
															ND					abnormal fasting circulating glucose level
															ND					abnormal mesoderm morphology
															ND					abnormal circulating adiponectin level
PSPN*Gastroenterological disorders	ND	SS	602921	82.48% ; ND	0.008; 0.97 (0.52-1.75)	PSPN Human Uniprot entry	Neurotrophic factors, including persephin, are important for the proper development and maintenance of the nervous system. These factors promote neuronal survival and can prevent the neuronal degeneration associated with injury, toxin exposure, or neurodegenerative disease .	Brain - Cerebellum 6.88 (104.39; 1.93)	nd	ND	ND	ND	ND	ND	ND	ND	ND	PSPN C. elegans Uniprot entry	PSPN Drosophila Uniprot entry	abnormal response to CNS ischemic injury	gastrointestinal stromal tumor (ortholog)	PSPN Zebrafish Uniprot entry	Pigmented Nodular Adrenocortical Disease, Primary, 4	PhenSSc 1.87 (P= 0.00733; MaxSSc 3.05; MaxDiseaseSSc 4.94 )	nd		PSPN
(PSP,PSPN,PSPN)								Brain - Cerebellar Hemisphere 6.48 (104.39; 1.93)							ND					decreased susceptibility to ischemic brain injury	Neurodevelopmental Disorders (ortholog)
								Thyroid 3.33 (104.39; 1.93)							ND						parathyroid carcinoma (ortholog)
															ND						PSPN Rat Uniprot entry
GTF2F1	ND	SS	189968	51.06% ; ND	0.029; 0.48 (0.31-0.76)	GTF2F1 Human Uniprot entry	The GTF2F1 gene encodes the alpha subunit of the general transcription factor TFIIF. TFIIF acts after TFIID firmly associates with DNA, but coincidentally with or immediately after RNA polymerase II binding to DNA, and before the recruitment of factor TFIIE .	Testis 150.95 (3398.73; 62.94)	chr19:6,371,600-6,395,503	ND	ND	ND	ND	ND	ND	GTF2F1 / SIPA1L3_19q13; GTF2F1 / ACP5_19p13	Ovary:Adenocarcinoma, 1 case; Skin:Malignant melanoma, 6 cases; Skin:Solid Tumour, 1 case	No disease association	No disease association	No disease association	No disease association	No disease association	Pigmented Nodular Adrenocortical Disease, Primary, 4	PhenSSc 1.87 (P= 0.004; MaxSSc 3.05; MaxDiseaseSSc 4.94 )	nd		GTF2F1
(BTF4,RAP74,TF2F1,TFIIF,GTF2F1,GTF2F1)								Brain - Cerebellar Hemisphere 147.27 (3398.73; 62.94)							ND			GTF2F1 C. elegans Uniprot entry	GTF2F1 Drosophila Uniprot entry		GTF2F1 Rat Uniprot entry	GTF2F1 Zebrafish Uniprot entry
								Brain - Cerebellum 132.85 (3398.73; 62.94)							ND
KHSRP	ND	SS	603445	35.76% ; ND	1.000; 0.0 (0.0-0.08)	KHSRP Human Uniprot entry	The KHSRP gene encodes a multifunctional RNA-binding protein implicated in a variety of cellular processes, including transcription, alternative pre-mRNA splicing, and mRNA localization .	Cells - EBV-transformed lymphocytes 181.03 (3976.17; 73.63)	chr19:6,411,989-6,426,250	ND	ND	ND	ND	ND	ND	KHSRP / CD70_19p13; KHSRP / ZNF441_19p13; KHSRP / TFE3_Xp11; KHSRP / SAFB2_19p13	Breast:Adenocarcinoma, 1 case; Lung:Squamous cell carcinoma, 1 case; Kidney:Adenocarcinoma, 2 cases; Prostate:Adenocarcinoma, 2 cases; Breast:Solid Tumour, 1 case; Prostate:Solid Tumour, 1 case	No disease association	model of fructose-1,6-bisphosphatase deficiency	athetotic walking movements	hiatus hernia (ortholog)	?Leukodystrophy, childhood-onset, remitting	Pigmented Nodular Adrenocortical Disease, Primary, 4	PhenSSc 1.87 (P= 0.00267; MaxSSc 3.05; MaxDiseaseSSc 4.94 )	nd		KHSRP
(FBP2,FUBP2,KSRP,KHSRP,KHSRP)								Cells - Cultured fibroblasts 149.16 (3976.17; 73.63)							ND			KHSRP C. elegans Uniprot entry	KHSRP Drosophila Uniprot entry	eyelids open at birth	KHSRP Rat Uniprot entry	KHSRP Zebrafish Uniprot entry
								Uterus 140.83 (3976.17; 73.63)							ND					abnormal leukocyte cell number
															ND					steatorrhea
															ND					abnormal incisor color
															ND					eyelids open at birth
															ND					lethality throughout fetal growth and development, incomplete penetrance
SLC25A41	ND	SS	610822	80.94% ; ND	0.000; 1.02 (0.7-1.52)	SLC25A41 Human Uniprot entry	SLC25A41 belongs to the SLC25 family of mitochondrial carrier proteins .	Testis 26.01 (153.68; 2.85)	chr19:6,423,089-6,461,199	ND	ND	ND	ND	ND	ND	ND	ND	No disease association	No disease association	No disease association	No disease association	No disease association	Pigmented Nodular Adrenocortical Disease, Primary, 4	PhenSSc 1.87 (P= 0.00333; MaxSSc 3.05; MaxDiseaseSSc 4.94 )	nd		SLC25A41
(APC4,FLJ40442,MGC34725,SLC25A41,SLC25A41)								Brain - Cerebellar Hemisphere 24.23 (153.68; 2.85)							ND			SLC25A41 C. elegans Uniprot entry	SLC25A41 Drosophila Uniprot entry		SLC25A41 Rat Uniprot entry	SLC25A41 Zebrafish Uniprot entry
								Brain - Cerebellum 21.61 (153.68; 2.85)							ND
SLC25A23	ND	SS	608746	47.66% ; ND	0.076; 0.36 (0.22-0.64)	SLC25A23 Human Uniprot entry	By searching an EST database using the rabbit peroxisomal carrier Efinal as query, followed by RT-PCR of HEK293 cell total RNA, del Arco and Satrustegui cloned SLC25A23, which they designated SCAMC3.	Brain - Caudate (basal ganglia) 280.54 (3885.72; 71.96)	chr19:6,457,757-6,465,466	ND	ND	ND	ND	ND	ND	SLC25A23 / HNRNPM_19p13; SLC25A23 / EEF2_19p13; SLC25A23 / SLC2A9_4p16	Lung:Adenocarcinoma, 2 cases; Prostate:Adenocarcinoma, 1 case; Breast:Adenocarcinoma, 1 case; Lung:Solid Tumour, 1 case	No disease association	ameliorates Huntington's disease	abnormal learning/memory/conditioning	Breast Neoplasms (ortholog)	Cortical dysplasia, complex, with other brain malformations 10	Pigmented Nodular Adrenocortical Disease, Primary, 4	PhenSSc 1.87 (P= 0.004; MaxSSc 3.05; MaxDiseaseSSc 4.94 )	nd		SLC25A23
(APC2,FLJ30339,MGC2615,SLC25A23,SLC25A23)								Brain - Nucleus accumbens (basal ganglia) 245.58 (3885.72; 71.96)							ND			SLC25A23 C. elegans Uniprot entry	SLC25A23 Drosophila Uniprot entry	abnormal reproductive system morphology	Colorectal Neoplasms (ortholog)	autosomal recessive intellectual developmental disorder 74
								Brain - Putamen (basal ganglia) 225.64 (3885.72; 71.96)							ND					no spontaneous movement	Complex Cortical Dysplasia with Other Brain Malformations 10 (ortholog)	Sotos syndrome 3
															ND					abnormal postnatal growth	SLC25A23 Rat Uniprot entry	SLC25A23 Zebrafish Uniprot entry
															ND					delaminated Purkinje cell layer
															ND					thickened cerebral cortex
															ND					hippocampal neuron degeneration
															ND					abnormal dentate gyrus morphology
															ND					abnormal hippocampal mossy fiber morphology
															ND					abnormal basal ganglion morphology
															ND					abnormal neuron apoptosis
															ND					loss of hippocampal neurons
															ND					small hippocampus
															ND					abnormal hippocampus pyramidal cell layer
															ND					abnormal accessory olfactory bulb morphology
															ND					abnormal olfactory bulb internal plexiform layer morphology
															ND					NeuroLex.org
															ND					abnormal cerebellar peduncle morphology
															ND					abnormal islands of Calleja morphology
															ND					decreased level of surface class II molecules
CRB3	ND	SS	609737	80.02% ; ND	0.370; 0.22 (0.08-1.03)	CRB3 Human Uniprot entry	By EST database searching for mammalian Crumbs family members , Makarova et al. identified and subsequently cloned CRB3 from human retina cDNA.	Esophagus - Mucosa 37.45 (343.2; 6.36)	nd	ND	ND	ND	ND	ND	ND	CRB3 / TANC2_17q23; CRB3 / RTP1_3q27; CRB3 / NFIC_19p13; CRB3 / SAFB_19p13	Lung:Adenocarcinoma, 3 cases; Breast:Adenocarcinoma, 2 cases; Stomach:Adenocarcinoma, 1 case; Lung:Solid Tumour, 1 case	No disease association	CRB3 Drosophila Uniprot entry	lethality throughout fetal growth and development, complete penetrance	No disease association	No disease association	Pigmented Nodular Adrenocortical Disease, Primary, 4	PhenSSc 1.87 (P= 0.00133; MaxSSc 3.05; MaxDiseaseSSc 4.94 )	nd		CRB3
(MGC17303,CRB3,CRB3)								Skin - Sun Exposed (Lower leg) 36.73 (343.2; 6.36)							ND			CRB3 C. elegans Uniprot entry		obsolete thickening of bowel wall	CRB3 Rat Uniprot entry	CRB3 Zebrafish Uniprot entry
								Skin - Not Sun Exposed (Suprapubic) 33.24 (343.2; 6.36)							ND					obsolete decreased number of ductal cells of the bulbourethral gland
															ND					muscular atrophy
															ND					respiratory failure
															ND					tubular nephritis
															ND					oxidative stress
															ND					absent retina horizontal cells
															ND					abnormal small intestinal villus morphology
															ND					podocyte foot process effacement
															ND					right-sided stomach
															ND					abnormal pulmonary alveolar sac morphology
															ND					impaired adaptive thermogenesis
															ND					postnatal lethality, incomplete penetrance
															ND					abnormal renal glomerulus basement membrane thickness
															ND					decreased small intestinal villus number
															ND					obsolete other aberrant phenotype
															ND					abnormal oxygen level
															ND					respiratory failure
															ND					decreased urine osmolality
															ND					neurofibrillary tangles
															ND					abnormal bronchoalveolar duct junction morphology
															ND					abnormal inner cell mass proliferation
															ND					abnormal spermatid morphology
															ND					absent retina horizontal cells
															ND					embryonic lethality at implantation
															ND					decreased susceptibility to parasitic infection induced morbidity/mortality
															ND					neonatal lethality, incomplete penetrance
															ND					decreased small intestinal villus number
DENND1C	ND	SS	613634	75.88% ; ND	0.036; 0.45 (0.3-0.68)	DENND1C Human Uniprot entry	Clathrin -mediated endocytosis is a major mechanism for internalization of proteins and lipids.	Spleen 92.17 (488.97; 9.05)	chr19:6,482,556-6,675,675 (disrupted)	ND	ND	ND	ND	ND	ND	ND	ND	No disease association	No disease association	No disease association	No disease association	No disease association	Pigmented Nodular Adrenocortical Disease, Primary, 4	PhenSSc 1.87 (P= 0.00333; MaxSSc 3.05; MaxDiseaseSSc 4.94 )	nd	# 9 SNPs - DOID:1227_Neutropenia [8E-6]; HP:0001882_Leukopenia [8E-6]	DENND1C
(FAM31C,FLJ22757,DENND1C,DENND1C)								Cells - EBV-transformed lymphocytes 71.9 (488.97; 9.05)							ND			DENND1C C. elegans Uniprot entry	DENND1C Drosophila Uniprot entry		DENND1C Rat Uniprot entry	DENND1C Zebrafish Uniprot entry
								Whole Blood 70.43 (488.97; 9.05)							ND
TUBB4A***Neurology and neurodevelopmental disorders;***Oth	ND	SS	602662	42.56% ; 0	0.003; 0.29 (0.14-0.67)	TUBB4A Human Uniprot entry	Microtubules are dynamic polymeric structures consisting of heterodimers of alpha-tubulins and beta-tubulins that are continuously incorporated and released.	Brain - Cerebellar Hemisphere 988.75 (4519.01; 83.69)	nd	ND	Dystonia 4, torsion, autosomal dominant	128101_AD	ND	ND	PhenSSc 0.862 (P= 0.0567; MaxSSc 3.05; MaxDiseaseSSc 4.77 )	ND	ND	No disease association	model of Leber congenital amaurosis with early-onset deafness	abnormal fear/anxiety-related behavior	cerebral palsy (ortholog)	No disease association	Pigmented Nodular Adrenocortical Disease, Primary, 4	PhenSSc 1.87 (P= 0.00467; MaxSSc 3.05; MaxDiseaseSSc 4.94 )	nd		TUBB4A
(beta-5,DYT4,TUBB4,TUBB4A,TUBB4A)								Brain - Cerebellum 895.32 (4519.01; 83.69)			Leukodystrophy, hypomyelinating, 6	612438_AD	ND	ND	PhenSSc 1.09 (P= 0.00933; MaxSSc 3.05; MaxDiseaseSSc 2.89 )			TUBB4A C. elegans Uniprot entry	TUBB4A Drosophila Uniprot entry	postnatal lethality	Developmental Disabilities (ortholog)	TUBB4A Zebrafish Uniprot entry
								Brain - Spinal cord (cervical c-1) 446.23 (4519.01; 83.69)							ND					decreased body weight	dystonia (ortholog)
															ND					muscle spasm	TUBB4A Rat Uniprot entry
															ND					small trigeminal motor nucleus
															ND					abnormal locomotor behavior
															ND					no spontaneous movement
															ND					impaired coordination
															ND					impaired swimming
															ND					cranioschisis
															ND					abnormal myelination
															ND					ectopic Purkinje cell
															ND					abnormal serotonin level
															ND					abnormal nerve conduction
															ND					abnormal axon morphology
															ND					decreased cardiomyocyte apoptosis
															ND					decreased circulating renin level
															ND					abnormal pelvic ligament morphology
															ND					increased grip strength
															ND					increased myelin sheath thickness
															ND					decreased phytosterol level
															ND					abnormal myelination
															ND					increased myelin sheath thickness
															ND					decreased phytosterol level
															ND					abnormal fasting circulating glucose level
															ND					postnatal lethality
															ND					abnormal locomotor behavior
															ND					increased inferior colliculus size
															ND					abnormal pons morphology
															ND					abnormal cerebellar molecular layer
															ND					abnormal neuron apoptosis
															ND					decreased cardiomyocyte apoptosis
															ND					absent cerebellar lobules
															ND					abnormal cerebellar cortex morphology
															ND					abnormal astrocyte physiology
															ND					decreased phytosterol level
															ND					hindbrain atrophy
															ND					abnormal locomotor behavior
															ND					no spontaneous movement
															ND					abnormal cerebellar cortex morphology
															ND					decreased phytosterol level
															ND					hindbrain atrophy
															ND					abnormal fear/anxiety-related behavior
															ND					postnatal lethality
															ND					increased inferior colliculus size
															ND					abnormal cerebellar cortex morphology
															ND					decreased phytosterol level
															ND					hindbrain atrophy
TNFSF9	ND	SS	606182	98.95% ; ND	0.097; 0.24 (0.08-1.12)	TNFSF9 Human Uniprot entry	TNFRSF9 , or 4-1BB, is a member of a family of receptors found on the surfaces of cells of the immune system.	Cells - EBV-transformed lymphocytes 130.1 (241.53; 4.47)	chr19:6,517,729-6,581,194 (disrupted)	ND	ND	ND	ND	ND	ND	ND	ND	TNFSF9 C. elegans Uniprot entry	TNFSF9 Drosophila Uniprot entry	abnormal melanogenesis	acute myeloid leukemia (ortholog)	TNFSF9 Zebrafish Uniprot entry	Pigmented Nodular Adrenocortical Disease, Primary, 4	PhenSSc 1.87 (P= 0.002; MaxSSc 3.05; MaxDiseaseSSc 4.94 )	nd		TNFSF9
(4-1BB-L,4-1BBL,CD137L,TNFSF9,TNFSF9)								Vagina 12.11 (241.53; 4.47)							ND						B-cell lymphoma (ortholog)
								Esophagus - Mucosa 10.66 (241.53; 4.47)							ND						colorectal cancer (ortholog)
															ND						TNFSF9 Rat Uniprot entry
CLIC4P2	ND	SS	na	nd	nd	CLIC4P2 Human Uniprot entry		Cells - EBV-transformed lymphocytes 0.07 (0.07; 0.0)	nd	ND	ND	ND	ND	ND	ND	ND	ND	CLIC4P2 C. elegans Uniprot entry	CLIC4P2 Drosophila Uniprot entry	CLIC4P2 Mouse Uniprot entry	CLIC4P2 Rat Uniprot entry	CLIC4P2 Zebrafish Uniprot entry	ND	ND	nd		CLIC4P2
(nan,CLIC4P2,CLIC4P2)
Breakpoint NC_000019.10:6,570,027																											19p13.3 Balanced_translocation
NC_000019.10: g.6,570,027_6,573,218del
Y_RNA	ND	SS	na	nd	nd	Y_RNA Human Uniprot entry		ND	nd	ND	ND	ND	ND	ND	ND	ND	ND	Y_RNA C. elegans Uniprot entry	Y_RNA Drosophila Uniprot entry	Y_RNA Mouse Uniprot entry	Y_RNA Rat Uniprot entry	Y_RNA Zebrafish Uniprot entry	ND	ND	nd		Y_RNA
(nan,Y_RNA,Y_RNA)
CD70***Viral research;***Oth	ND	SS	602840	93.52% ; ND	0.046; 0.79 (0.35-1.75)	CD70 Human Uniprot entry	CD70 is the ligand for CD27 . The CD27-CD70 axis plays an important role in the generation and maintenance of T cell immunity, particularly during antiviral responses, including those for Epstein-Barr virus .	Cells - EBV-transformed lymphocytes 340.65 (356.37; 6.6)	chr19:6,587,004-6,604,103	ND	Lymphoproliferative syndrome 3	618261_AR	ND	ND	PhenSSc 0 (P= 1; MaxSSc 3.05; MaxDiseaseSSc 4.93 )	CD70 / KHSRP_19p13; CD70 / RFX2_19p13	Breast:Adenocarcinoma, 1 case; :Mature B-cell neoplasm, NOS, 1 case; Breast:Solid Tumour, 1 case	CD70 C. elegans Uniprot entry	CD70 Drosophila Uniprot entry	periorbital edema	dilated cardiomyopathy (ortholog)	CD70 Zebrafish Uniprot entry	Pigmented Nodular Adrenocortical Disease, Primary, 4	PhenSSc 1.87 (P= 0.00267; MaxSSc 3.05; MaxDiseaseSSc 4.94 )	nd		CD70
(CD27L,CD27LG,TNFSF7,CD70,CD70)								Spleen 2.5 (356.37; 6.6)							ND					abnormal eosinophil differentiation	Lymphoproliferative Syndrome 3 (ortholog)
								Adipose - Subcutaneous 1.52 (356.37; 6.6)							ND					abnormal respiratory conducting tube morphology	myocarditis (ortholog)
															ND					increased CD8-positive, alpha-beta T cell number	CD70 Rat Uniprot entry
															ND					abnormal susceptibility to Riboviria infection
															ND					increased regulatory T cell number
RPL7P50	ND	SS	na	nd	nd	RPL7P50 Human Uniprot entry		Cells - EBV-transformed lymphocytes 6.72 (10.0; 0.19)	nd	ND	ND	ND	ND	ND	ND	ND	ND	RPL7P50 C. elegans Uniprot entry	RPL7P50 Drosophila Uniprot entry	RPL7P50 Mouse Uniprot entry	RPL7P50 Rat Uniprot entry	RPL7P50 Zebrafish Uniprot entry	ND	ND	nd		RPL7P50
(nan,RPL7P50,RPL7P50)								Spleen 0.82 (10.0; 0.19)							ND
								Small Intestine - Terminal Ileum 0.53 (10.0; 0.19)							ND
Intergenic - chr19:6594055-6661253																										# 42 SNPs - DOID:1561_Cognitive disorder [2.68E-6]
TNFSF14	ND	SS	604520	71.58% ; ND	0.814; 0.35 (0.17-0.8)	TNFSF14 Human Uniprot entry	Viruses gain entry into cells by means of receptors encoded by genes of the host cell.	Liver 32.94 (162.85; 3.02)	chr19:6,639,210-6,675,675	ND	ND	ND	ND	ND	ND	TNFSF14 / GRAMD1A_19q13	Oral cavity:Squamous cell carcinoma, 1 case; Nasopharynx:Squamous cell carcinoma, 1 case; Mouth-Oropharynx:Solid Tumour, 1 case	TNFSF14 C. elegans Uniprot entry	TNFSF14 Drosophila Uniprot entry	abnormal cytotoxic T cell physiology	IgA glomerulonephritis (ortholog)	No disease association	Pigmented Nodular Adrenocortical Disease, Primary, 4	PhenSSc 1.87 (P= 0.00333; MaxSSc 3.05; MaxDiseaseSSc 4.94 )	nd	# 2b SNPs - HP:0003854_Sclerosis of metaphyses of the upper limbs [9E-14]; DOID:2377_Multiple sclerosis [9E-14]; HP:0000096_Glomerulosclerosis [9E-14]; HP:0002634_Arteriosclerosis [9E-14]; DOID:1094_Attention deficit hyperactivity disorder [1E-5]	TNFSF14
(CD258,HVEM-L,LIGHT,LTg,TNFSF14,TNFSF14)								Adipose - Visceral (Omentum) 23.21 (162.85; 3.02)							ND					abnormal T cell proliferation	multiple sclerosis (ortholog)	TNFSF14 Zebrafish Uniprot entry
								Whole Blood 21.63 (162.85; 3.02)							ND					abnormal hepatobiliary system development	rheumatoid arthritis (ortholog)
															ND					increased interferon-gamma secretion	TNFSF14 Rat Uniprot entry
															ND					increased interleukin-10 secretion
															ND					increased interleukin-2 secretion
															ND					increased interleukin-4 secretion
															ND					abnormal splenocyte proliferation
															ND					arrested T cell differentiation
															ND					abnormal melanogenesis
															ND					abnormal T cell proliferation
															ND					syndromic hearing loss
															ND					testis inflammation
															ND					abnormal melanogenesis
															ND					abnormal cytotoxic T cell physiology
															ND					increased tumor necrosis factor secretion
															ND					increased interferon-gamma secretion
															ND					absent corticotrophs
															ND					ameloblast degeneration
															ND					abnormal long bone hypertrophic chondrocyte zone
															ND					liver cirrhosis
															ND					abnormal bone structure
															ND					abnormal intervertebral disk morphology
															ND					abnormal osteoblast differentiation
															ND					increased trabecular bone volume
															ND					abnormal bone trabecular spacing
Intergenic - chr19:6670588-6677704																										# 2b SNPs - HP:0002634_Arteriosclerosis [9E-14]; HP:0003854_Sclerosis of metaphyses of the upper limbs [9E-14]; DOID:2377_Multiple sclerosis [9E-14]; HP:0000096_Glomerulosclerosis [9E-14]
C3***Renal and urinary tract disorders;***Viral research;***Oth;*Ophthalmological disorders	ND	SS	120700	66.19% ; ND	1.000; 0.21 (0.14-0.3)	C3 Human Uniprot entry	The complement system is an important mediator of natural and acquired immunity. It consists of approximately 30 proteins that can exhibit catalytic activity, function as regulators, or act as cellular surface receptors.	Liver 1605.02 (9309.36; 172.4)	nd	ND	C3 deficiency	613779_AR	ND	ND	PhenSSc 0 (P= 1; MaxSSc 3.05; MaxDiseaseSSc 4.64 )	C3 / PIP5K1C_19p13; C3 / RFX2_19p13; C3 / ABCF1_6p21; C3 / BCL6_3q27; C3 / ZNF556_19p13; C3 / SH2D3A_19p13; C3 / DDX21_10q22; C3 / SFTPB_2p11; C3 / SUPT16H_14q11; C3 / SHANK3_22q13; C3 / GRHPR_9p13; C3 / PSAP_10q22	Breast:Adenocarcinoma, 5 cases; Liver:Adenocarcinoma, 7 cases; :Diffuse large B-cell lymphoma, 2 cases; Oesophagus:Adenocarcinoma, 2 cases; Ovary:Adenocarcinoma, 1 case; Lung:Adenocarcinoma, 1 case; Uterus	No disease association	model of age related macular degeneration 9	periorbital edema	increased mechanical nociceptive threshold	{Hemolytic uremic syndrome, atypical, susceptibility to, 5}	Pigmented Nodular Adrenocortical Disease, Primary, 4	PhenSSc 1.87 (P= 0.00333; MaxSSc 3.05; MaxDiseaseSSc 4.94 )	nd	# 34b SNPs - DOID:10871_Age related macular degeneration [1E-41]	C3
(ARMD9,C3a,C3b,CPAMD1,C3,C3)								Adipose - Visceral (Omentum) 878.24 (9309.36; 172.4)			{Hemolytic uremic syndrome, atypical, susceptibility to, 5}	612925_AD	ND	ND	PhenSSc 0 (P= 1; MaxSSc 3.05; MaxDiseaseSSc 4.93 )			C3 C. elegans Uniprot entry	C3 Drosophila Uniprot entry	delayed hepatic development	Acute Lung Injury	age related macular degeneration 9				# 1b SNPs - HP:0003854_Sclerosis of metaphyses of the upper limbs [9E-14]; DOID:2377_Multiple sclerosis [9E-14]; HP:0000096_Glomerulosclerosis [9E-14]; HP:0002634_Arteriosclerosis [9E-14]; MESH:D020256_Choroidal neovascularization [1E-12]
								Fallopian Tube 628.87 (9309.36; 172.4)			{Macular degeneration, age-related, 9}	611378_ND	ND	ND	Sc ND; P = ND					decreased percent water in carcass	amyotrophic lateral sclerosis	complement component 3 deficiency				# 41b SNPs - DOID:626_Complement deficiency [2E-9]; HP:0005339_Abnormality of complement system [2E-9]; DOID:1094_Attention deficit hyperactivity disorder [1E-5]
															ND					focal hepatic necrosis	anterior uveitis	C3 Zebrafish Uniprot entry
															ND					abnormal adaptive immunity	C3 Rat Uniprot entry
															ND					obsolete Viral
															ND					obsolete thickening of bowel wall
															ND					dissociated hepatocytes
															ND					decreased granulocyte number
															ND					kidney inflammation
															ND					decreased susceptibility to bacterial infection
															ND					multifocal hepatic necrosis
															ND					decreased leukocyte cell number
															ND					abnormal spleen periarteriolar lymphoid sheath morphology
															ND					abnormal basophil morphology
															ND					increased teratoma incidence
															ND					increased susceptibility to injury
															ND					decreased triglyceride level
															ND					increased circulating aspartate transaminase level
															ND					variable body spotting
															ND					increased circulating alanine transaminase level
															ND					enhanced liver regeneration
															ND					increased vascular permeability
															ND					impaired passive avoidance behavior
															ND					increased osteoclast cell number
															ND					increased spleen germinal center number
															ND					increased spleen germinal center size
															ND					increased circulating tumor necrosis factor level
															ND					increased circulating interleukin-6 level
															ND					abnormal interleukin level
															ND					abnormal mitotic spindle assembly checkpoint
															ND					increased susceptibility to infection induced morbidity/mortality
															ND					impaired central nervous system regeneration
															ND					obsolete other aberrant phenotype
															ND					decreased susceptibility to bacterial infection
															ND					herniated seminal vesicle
															ND					obsolete abnormal hair follicle structure/orientation
															ND					obsolete skeletal: no defect detected
															ND					abnormal food preference
															ND					abnormal adipose tissue morphology
															ND					abnormal white adipose tissue amount
															ND					obese
															ND					abnormal circulating free fatty acids level
															ND					poikilocytosis
															ND					abnormal pulmonary vein morphology
															ND					abnormal response to tactile stimuli
															ND					abnormal food intake
															ND					increased circulating glucose level
															ND					abnormal circulating leptin level
															ND					increased total body fat amount
															ND					abnormal food preference
															ND					obese
															ND					abnormal circulating free fatty acids level
															ND					abnormal pulmonary vein morphology
															ND					abnormal response to tactile stimuli
															ND					decreased susceptibility to atherosclerosis
															ND					abnormal circulating leptin level
															ND					increased total body fat amount
															ND					abnormal complement pathway
															ND					enhanced liver regeneration
															ND					increased anxiety-related response
															ND					autoimmune response
															ND					failure of embryo implantation
															ND					increased inflammatory response
															ND					obsolete presence of giant granules in lymphocytes
															ND					abnormal paired-pulse facilitation
															ND					ectopic thymus
															ND					decreased vascular endothelial cell number
															ND					abnormal male reproductive system physiology
															ND					abnormal placenta size
															ND					absent lower incisors
															ND					increased susceptibility to autoimmune hemolytic anemia
															ND					abnormal nervous system regeneration
															ND					decreased thymus weight
															ND					absent hippocampus CA2 region
															ND					decreased corticotroph cell size
															ND					abnormal neuron number
															ND					abnormal sesamoid bone of gastrocnemius morphology
															ND					increased embryo weight
															ND					abnormal synaptonemal complex
															ND					kidney degeneration
															ND					abnormal Meibomian gland acinus morphology
															ND					increased placental labyrinth size
															ND					increased spongiotrophoblast size
															ND					umbilical cord hemorrhage
															ND					decreased susceptibility to bacterial infection
															ND					opacity of vitreous body
															ND					obsolete orbital hemorrhage
															ND					increased clearance of atrial thrombosis
															ND					abnormal retina bipolar cell morphology
															ND					abnormal b-wave implicit time
															ND					decreased a-wave amplitude
															ND					increased susceptibility to Coronaviridae infection
															ND					mydriasis
															ND					enlarged submandibular lymph nodes
															ND					increased susceptibility to injury
															ND					abnormal cerebral aqueduct morphology
															ND					increased susceptibility to hepatic steatosis
GPR108	ND	SS	618491	74.19% ; ND	0.000; 0.76 (0.55-1.06)	GPR108 Human Uniprot entry	GPR108 is a negative regulator of Toll-like receptor -triggered immune responses .	Cervix - Endocervix 93.86 (2645.51; 48.99)	chr19:6,270,024-6,774,143 (disrupted)	ND	ND	ND	ND	ND	ND	ND	ND	No disease association	No disease association	abnormal interferon-gamma secretion	No disease association	No disease association	Pigmented Nodular Adrenocortical Disease, Primary, 4	PhenSSc 1.87 (P= 0.00533; MaxSSc 3.05; MaxDiseaseSSc 4.94 )	nd		GPR108
(LUSTR2,GPR108,GPR108)								Thyroid 88.87 (2645.51; 48.99)							ND			GPR108 C. elegans Uniprot entry	GPR108 Drosophila Uniprot entry	increased tumor necrosis factor secretion	GPR108 Rat Uniprot entry	GPR108 Zebrafish Uniprot entry
								Uterus 79.52 (2645.51; 48.99)							ND					abnormal interleukin-6 secretion
															ND					decreased susceptibility to endotoxin shock
															ND					increased susceptibility to bacterial infection induced morbidity/mortality
															ND					ectopic Bergmann glia cells
															ND					absent distortion product otoacoustic emissions
															ND					abnormal eye posterior chamber depth
TRIP10	ND	SS	604504	46.51% ; ND	0.354; 0.41 (0.27-0.65)	TRIP10 Human Uniprot entry	Thyroid hormone receptors are hormone-dependent transcription factors that regulate expression of a variety of specific target genes.	Esophagus - Mucosa 245.09 (4671.12; 86.5)	chr19:6,733,711-6,746,372	ND	ND	ND	ND	ND	ND	ND	ND	No disease association	No disease association	increased circulating glucose level	Diabetic Nephropathies	No disease association	Pigmented Nodular Adrenocortical Disease, Primary, 4	PhenSSc 1.87 (P= 0.00333; MaxSSc 3.05; MaxDiseaseSSc 4.94 )	nd	# 1 SNPs - HP:0002665_Lymphoma [4.80E-7]; DOID:2841_Asthma [4.80E-7]; DOID:1240_Leukemia [4.80E-7]; DOID:614_Lymphopenia [4.80E-7]	TRIP10
(CIP4,HSTP,STOT,STP,TRIP10,TRIP10)								Vagina 209.26 (4671.12; 86.5)							ND			TRIP10 C. elegans Uniprot entry	TRIP10 Drosophila Uniprot entry	calcified brain	Huntington's disease (ortholog)	TRIP10 Zebrafish Uniprot entry
								Muscle - Skeletal 193.72 (4671.12; 86.5)							ND					abnormal eosinophil differentiation	TRIP10 Rat Uniprot entry
															ND					abnormal spleen periarteriolar lymphoid sheath morphology
															ND					decreased IgD level
															ND					obsolete abnormal complement protein physiology
															ND					increased susceptibility to type III hypersensitivity reaction
															ND					increased spleen germinal center number
															ND					increased spleen germinal center size
SH2D3A	ND	SS	604721	82% ; ND	0.000; 0.67 (0.45-1.03)	SH2D3A Human Uniprot entry	Adaptor proteins mediate interactions between membrane receptors and transcription factors through 1 or more domains domains; see <a href="http://omim.org/entry/604514">604514</a>) in the adaptor protein.	Esophagus - Mucosa 41.66 (470.12; 8.71)	chr19:6,751,202-6,769,539	ND	ND	ND	ND	ND	ND	SH2D3A / C3_19p13; SH2D3A / GPM6A_4q34; SH2D3A / NDUFA7_19p13	Ovary:Adenocarcinoma, 1 case; Unknown site:Squamous cell carcinoma, 1 case; Nasopharynx:Squamous cell carcinoma, 1 case; Breast:Adenocarcinoma, 2 cases; Breast:Solid Tumour, 1 case	No disease association	No disease association	obsolete Viral	Breast Neoplasms (ortholog)	No disease association	Pigmented Nodular Adrenocortical Disease, Primary, 4	PhenSSc 1.87 (P= 0.00267; MaxSSc 3.05; MaxDiseaseSSc 4.94 )	nd	# 3 SNPs - HP:0002665_Lymphoma [4.80E-7]; DOID:2841_Asthma [4.80E-7]; DOID:1240_Leukemia [4.80E-7]; DOID:614_Lymphopenia [4.80E-7]	SH2D3A
(NSP1,SH2D3A,SH2D3A)								Skin - Not Sun Exposed (Suprapubic) 41.63 (470.12; 8.71)							ND			SH2D3A C. elegans Uniprot entry	SH2D3A Drosophila Uniprot entry	abnormal B cell number	substance-related disorder (ortholog)	SH2D3A Zebrafish Uniprot entry
								Skin - Sun Exposed (Lower leg) 39.64 (470.12; 8.71)							ND					decreased IgG level	SH2D3A Rat Uniprot entry
															ND					abnormal telomere length
															ND					increased marginal zone B cell number
															ND					abnormal germinal center B cell physiology
															ND					absence of all nails
															ND					decreased IgG2a level
															ND					decreased IgG2b level
															ND					increased interleukin-6 secretion
															ND					abnormal testis morphology
															ND					decreased sensory neuron number
															ND					small dorsal root ganglion
															ND					abnormal substantia nigra morphology
															ND					obsolete abnormal olfactory pathway morphology
															ND					abnormal nervous system morphology
															ND					decreased heart right ventricle size
															ND					abnormal dermis papillary layer morphology
															ND					abnormal accessory olfactory bulb morphology
															ND					NeuroLex.org
															ND					abnormal olfactory bulb internal plexiform layer morphology
															ND					enlarged olfactory bulb
															ND					neonatal lethality, complete penetrance
VAV1	ND	SS	164875	16.49% ; ND	1.000; 0.12 (0.07-0.23)	VAV1 Human Uniprot entry	The VAV oncogene was generated by genomic rearrangement that replaced the 5-prime domain of the VAV protooncogene by sequences from a bacterial gene present in the cotransfecting DNA used as a selectable marker during gene transfer assay.	Whole Blood 117.79 (436.01; 8.07)	chr19:6,771,868-6,812,139	ND	ND	ND	ND	ND	ND	VAV1 / KMT2A_11q23; VAV1 / GXYLT2_3p13; VAV1 / ZNF525_q13.42; VAV1 / C1ORF198_1q42; VAV1 / S100A7_1q21; VAV1 / THAP4_2q37; VAV1 / LRP3_19q13; VAV1 / EVI5L_19p13; VAV1 / ZNF823_19p13; VAV1 / C1orf198_1q42	:Acute myeloid leukemia, NOS, 2 cases; Lung:Adenocarcinoma, 1 case; Ovary:Adenocarcinoma, 2 cases; Liver:Adenocarcinoma, 2 cases; :Angioimmunoblastic T-cell lymphoma, 1 case; :Peripheral T-cell lymphoma, unspecified	No disease association	No disease association	abnormal eosinophil differentiation	endometriosis	No disease association	Pigmented Nodular Adrenocortical Disease, Primary, 4	PhenSSc 1.87 (P= 0.00533; MaxSSc 3.05; MaxDiseaseSSc 4.94 )	nd		VAV1
(VAV,VAV1,VAV1)								Spleen 75.91 (436.01; 8.07)							ND			VAV1 C. elegans Uniprot entry	VAV1 Drosophila Uniprot entry	abnormal T cell proliferation	hepatocellular carcinoma	VAV1 Zebrafish Uniprot entry
								Cells - EBV-transformed lymphocytes 61.43 (436.01; 8.07)							ND					increased acute inflammation	lymphopenia
															ND					increased CD4-positive, alpha beta T cell number	VAV1 Rat Uniprot entry
															ND					abnormal blood cell morphology/development
															ND					abnormal T cell selection
															ND					obsolete abnormal activated B cell number
															ND					abnormal eosinophil differentiation
															ND					increased thymocyte number
															ND					increased susceptibility to infection
															ND					abnormal T cell proliferation
															ND					increased double-positive T cell number
															ND					increased single-positive T cell number
															ND					increased mature B cell number
															ND					increased interferon-gamma secretion
															ND					increased interleukin-2 secretion
															ND					abnormal T cell selection
															ND					abnormal blood cell morphology/development
															ND					abnormal eosinophil differentiation
															ND					abnormal T cell proliferation
															ND					increased acute inflammation
															ND					increased CD4-positive, alpha beta T cell number
															ND					abnormal blood cell morphology/development
															ND					abnormal T cell selection
															ND					obsolete other aberrant phenotype
															ND					neck telangiectases
															ND					abnormal blastocyst hatching
															ND					embryonic lethality between implantation and placentation, complete penetrance
															ND					obsolete abnormal activated B cell number
															ND					abnormal B cell differentiation
															ND					arrested T cell differentiation
															ND					abnormal T cell proliferation
															ND					increased B-1 B cell number
															ND					increased CD4-positive, alpha beta T cell number
															ND					increased CD8-positive, alpha-beta T cell number
															ND					increased interleukin-2 secretion
															ND					abnormal B cell differentiation
															ND					abnormal Langerhans cell antigen presentation
															ND					obsolete abnormal complement protein physiology
															ND					abnormal wound healing
															ND					decreased double-positive T cell number
															ND					decreased double-negative T cell number
															ND					increased B-1 B cell number
															ND					absent somites
															ND					increased CD4-positive, alpha beta T cell number
															ND					increased CD8-positive, alpha-beta T cell number
															ND					abnormal transitional stage B cell morphology
															ND					absence of all nails
															ND					decreased IgG1 level
															ND					decreased IgG2b level
															ND					abnormal cardiac epithelial to mesenchymal transition
															ND					abnormal thymus cell ratio
															ND					abnormal eosinophil differentiation
															ND					decreased B cell number
															ND					abnormal NK cell morphology
															ND					increased double-positive T cell number
															ND					abnormal negative T cell selection
															ND					increased NK T cell number
															ND					decreased CD4-positive, alpha beta T cell number
															ND					increased interleukin-4 secretion
															ND					abnormal eosinophil differentiation
															ND					abnormal T cell proliferation
															ND					increased tumor necrosis factor secretion
															ND					increased interleukin-2 secretion
															ND					periorbital edema
															ND					abnormal immune system cell morphology
															ND					abnormal eosinophil differentiation
															ND					abnormal immune system organ morphology
															ND					abnormal mast cell differentiation
															ND					abnormal respiratory conducting tube morphology
															ND					absent somites
															ND					decreased circulating interferon-beta level
															ND					decreased interleukin-18 secretion
															ND					decreased DN1 thymic pro-T cell number
															ND					decreased DN2 thymocyte number
															ND					periorbital edema
															ND					abnormal immune system cell morphology
															ND					decreased double-negative T cell number
															ND					increased double-positive T cell number
															ND					abnormal respiratory conducting tube morphology
															ND					absent somites
															ND					decreased interleukin-18 secretion
															ND					decreased DN1 thymic pro-T cell number
															ND					decreased DN2 thymocyte number
															ND					increased B cell number
															ND					obsolete Viral
															ND					abnormal immunoglobulin level
															ND					obsolete abnormal complement protein physiology
															ND					increased IgG level
															ND					decreased B cell number
															ND					increased B-1 B cell number
															ND					increased CD4-positive, alpha beta T cell number
															ND					increased CD8-positive, alpha-beta T cell number
															ND					increased single-positive T cell number
															ND					abnormal central memory CD4-positive, alpha-beta T cell morphology
															ND					abnormal effector memory CD4-positive, alpha-beta T cell morphology
															ND					abnormal central memory CD8 positive, alpha-beta T cell morphology
															ND					abnormal CD8-positive, naive alpha-beta T cell number
															ND					increased B-1 B cell number
															ND					obsolete abnormal complement protein physiology
															ND					abnormal urine albumin level
															ND					abnormal B cell differentiation
															ND					increased B-1 B cell number
															ND					increased CD4-positive, alpha beta T cell number
															ND					decreased CD4-positive, alpha beta T cell number
															ND					decreased CD8-positive, alpha-beta T cell number
															ND					abnormal central memory CD4-positive, alpha-beta T cell morphology
															ND					abnormal effector memory CD4-positive, alpha-beta T cell morphology
															ND					abnormal central memory CD8 positive, alpha-beta T cell morphology
															ND					abnormal effector memory CD8-positive, alpha-beta T cell number
															ND					abnormal CD8-positive, naive alpha-beta T cell number
															ND					increased CD8-positive, alpha-beta T cell number
ADGRE1	ND	SS	600493	90.69% ; ND	nd	ADGRE1 Human Uniprot entry	Proteins with 7 transmembrane segments define a superfamily of receptors sharing the same topology: an extracellular N terminus, 3 extramembranous loops on either side of the plasma membrane, and a cytoplasmic C-terminal tail.	Whole Blood 26.57 (57.29; 1.06)	chr19:6,886,262-6,893,111	ND	ND	ND	ND	ND	ND	ADGRE1 / FRS2_12q15; ADGRE1 / DNMT1_19p13	Unknown site:Mesenchymal tumor, NOS, 1 case; Bladder:Transitional cell carcinoma, 2 cases	No disease association	model of attention deficit hyperactivity disorder	abnormal blood-inner ear barrier function	Experimental Liver Cirrhosis (ortholog)	No disease association	Pigmented Nodular Adrenocortical Disease, Primary, 4	PhenSSc 1.87 (P= 0.00933; MaxSSc 3.05; MaxDiseaseSSc 4.94 )	nd	# 1 SNPs - DOID:824_Periodontitis [8E-7]	ADGRE1
(EMR1,TM7LN3,ADGRE1,ADGRE1)								Spleen 17.8 (57.29; 1.06)							ND			ADGRE1 C. elegans Uniprot entry	ADGRE1 Drosophila Uniprot entry	abnormal bone resorption	ADGRE1 Rat Uniprot entry	ADGRE1 Zebrafish Uniprot entry
								Lung 3.34 (57.29; 1.06)							ND					abnormal lymph organ development
															ND					enlarged stomach
															ND					abnormal lymph organ development
															ND					enlarged stomach
															ND					enlarged stomach
															ND					enlarged stomach
Metazoa_SRP	ND	SS	na	nd	nd	Metazoa_SRP Human Uniprot entry		Whole Blood 0.77 (1.58; 0.03)	nd	ND	ND	ND	ND	ND	ND	ND	ND	Metazoa_SRP C. elegans Uniprot entry	Metazoa_SRP Drosophila Uniprot entry	Metazoa_SRP Mouse Uniprot entry	Metazoa_SRP Rat Uniprot entry	Metazoa_SRP Zebrafish Uniprot entry	ND	ND	nd		Metazoa_SRP
(nan,Metazoa_SRP,Metazoa_SRP)								Spleen 0.49 (1.58; 0.03)							ND
								Lung 0.18 (1.58; 0.03)							ND
ADGRE4P	ND	SS	612305	nd	nd	ADGRE4P Human Uniprot entry	Using bioinformatic analysis to identify genes encoding G protein-coupled receptors with long N termini, Fredriksson et al. identified EMR4, which they designated GPR127.	Spleen 12.02 (54.51; 1.01)	nd	ND	ND	ND	ND	ND	ND	ND	ND	No disease association	model of attention deficit hyperactivity disorder	No disease association	No disease association	No disease association	ND	ND	nd		ADGRE4P
(EMR4,EMR4P,GPR127,PGR16,ADGRE4P,ADGRE4P)								Lung 5.36 (54.51; 1.01)							ND			ADGRE4P C. elegans Uniprot entry	ADGRE4P Drosophila Uniprot entry		ADGRE4P Rat Uniprot entry	ADGRE4P Zebrafish Uniprot entry
								Testis 5.11 (54.51; 1.01)							ND
MBD3L2B	ND	SS	na	nd	nd	MBD3L2B Human Uniprot entry		Testis 0.41 (0.41; 0.01)	nd	ND	ND	ND	ND	ND	ND	ND	ND	No disease association	No disease association	obsolete other aberrant phenotype	Stomach Neoplasms (ortholog)	No disease association	Pigmented Nodular Adrenocortical Disease, Primary, 4	PhenSSc 1.87 (P= 0.00533; MaxSSc 3.05; MaxDiseaseSSc 4.94 )	nd		MBD3L2B
(nan,MBD3L2B,MBD3L2B)															ND			MBD3L2B C. elegans Uniprot entry	MBD3L2B Drosophila Uniprot entry		MBD3L2B Rat Uniprot entry	MBD3L2B Zebrafish Uniprot entry
MBD3L5	ND	SS	na	97.69% ; ND	NA; 2.62 (0.36-1.93)	MBD3L5 Human Uniprot entry		ND	nd	ND	ND	ND	ND	ND	ND	ND	ND	No disease association	No disease association	obsolete other aberrant phenotype	Stomach Neoplasms (ortholog)	No disease association	Pigmented Nodular Adrenocortical Disease, Primary, 4	PhenSSc 1.87 (P= 0.004; MaxSSc 3.05; MaxDiseaseSSc 4.94 )	nd		MBD3L5
(nan,MBD3L5,MBD3L5)															ND			MBD3L5 C. elegans Uniprot entry	MBD3L5 Drosophila Uniprot entry		MBD3L5 Rat Uniprot entry	MBD3L5 Zebrafish Uniprot entry
MBD3L4	ND	SS	na	94.44% ; ND	NA; 0.0 (0.0-1.89)	MBD3L4 Human Uniprot entry		ND	nd	ND	ND	ND	ND	ND	ND	ND	ND	No disease association	No disease association	obsolete other aberrant phenotype	Stomach Neoplasms (ortholog)	No disease association	Pigmented Nodular Adrenocortical Disease, Primary, 4	PhenSSc 1.87 (P= 0.00133; MaxSSc 3.05; MaxDiseaseSSc 4.94 )	nd		MBD3L4
(nan,MBD3L4,MBD3L4)															ND			MBD3L4 C. elegans Uniprot entry	MBD3L4 Drosophila Uniprot entry		MBD3L4 Rat Uniprot entry	MBD3L4 Zebrafish Uniprot entry
Analysis performed with bioinformatics tool SVInterpreter financiated by the FCT project HMSP-ICT/0016/2013. Human genome version hg38. TADs according to Dixon et al. 2015. NA - not available; ND - not determined.

## Sheet: Table S3
Table S3: Characterization of the duplicated region dup(2)(q14.3;q21.1) by SVInterpreter
								UCSC genome browser visualization
PanelAPP (Martin et al. 2019) data is showed next to the Gene name:*** - high evidence;* - low evidence; Haploinsuficiency index (%HI) according to Decipher (Wright et al. 2016); Triplosensitivity score (Triplo) according to ClinGen: 0 - No evidence for dosage pathogenicity, 1 - Little evidence for dosage pathogenicity, 2 - Some evidence for dosage pathogenicity, 3 - Sufficient evidence for dosag…
Fields are in bold and green if: Genes are present in any panel from PanelAPP, HI%<10%, triplo. score = 3, o/e score ≤0.3, clustered interactions of GeneHancer are disrupted by the breakpoint, chromatin Loops are disrupted by the breakpoint; OMIM inheritance overlaping the inputed inheritance; SNPs with a p-value ≤5.0E-7.
Regions with blue background are duplicated.
NC_000002.12: g.125,920,700_129,115,703dup
Genes and intergenic regions									Clustered interactions and Loops		Clinical Phenotype					Gene fusion in cancer		Gene-phenotype/disease associations and animal models					Deletion/Duplication Syndromes		Infertility	GWAS data	Bibliography	Only for CNVs
GeneCard	ACMG	Ensembl	OMIM	Dosage Map	GnomAD	Uniprot	OMIM	Gtext expression	GeneHancer	Loops	Phenotype	OMIM	DDG2P	ClinGen	Phenotype similarity	AGCOH	Oncology Atlas	Wormbase	FlyBase	MGI	RGD	Zfin			Infertility study	GWAS Catalog	References	CNV database overlap
Genomic elements; Pannels from PannelApp	Actionable Genes (MAGs)	Breakpoint location;Genome strand	Gene ID	HI% ; Triplo	pLi; o/e	Protein entries	Function	Top 3 highest TPM (Total TPM; Mean TPM)	Clustered interactions	Chromatin Loops	Assoc. Disorder	OMIM ID_Inh	DDG2P class.	clinGen class.	PhenSSc (P; MaxSSc; MaxDiseaseSSc)	Gene1 / Gene2 Cytoban	Organ: type, nr. cases	C.elegans	Drosophila	Mouse	Rat	Zebrafish	Syndrome	PhenSSc (P; MaxSSc; MaxDiseaseSSc)	Disorder	SNPs - Genetic traits	PubMed Link	Best Hits
2q14.3 breakpoint within hESC (314/2414) TAD at NC_000002.12:125,720,000-127,040,000
LINC01889	ND	SS	na	nd	nd	LINC01889 Human Uniprot entry		Vagina 0.96 (1.19; 0.02)	nd	LINC01889 IVS1 (chr2:125,740,000-125,750,000) && AC142116.2 IVS1 (chr2:126,170,000-126,180,000) (disrupted)	ND	ND	ND	ND	ND	ND	ND	LINC01889 C. elegans Uniprot entry	LINC01889 Drosophila Uniprot entry	LINC01889 Mouse Uniprot entry	LINC01889 Rat Uniprot entry	LINC01889 Zebrafish Uniprot entry	ND	ND	nd	# 34 SNPs - EFO:0005090_Monocyte count [2.29E-6]	LINC01889
(nan,LINC01889,LINC01889)								Testis 0.11 (1.19; 0.02)		LINC01889 IVS1 (chr2:125,740,000-125,750,000) && Intergenic region (chr2:126,220,000-126,230,000) (disrupted)					ND
								Kidney - Medulla 0.07 (1.19; 0.02)							ND
Intergenic - chr2:125765842-125920700																										# 2 SNPs - HP:0100615_Ovarian neoplasm [1.32E-7]; HP:0003002_Breast carcinoma [1.32E-7]
Breakpoint NC_000002.12: g.125,920,700_129,115,703dup																											2q14.3 Duplication
Intergenic - chr2:125920700-126109761																										# 1 SNPs - DOID:14221_Metabolic syndrome x [6.23E-6]; DOID:9352_Type 2 diabetes mellitus [6.23E-6]; HP:0010876_Abnormality of circulating protein level [6.23E-6]; EFO:0004458_C reactive protein measurement [6.23E-6]; MESH:D002097_C reactive protein [6.23E-6]
LINC01941	ND	SS	na	nd	nd	LINC01941 Human Uniprot entry		Testis 1.72 (1.72; 0.03)	nd	ND	ND	ND	ND	ND	ND	ND	ND	LINC01941 C. elegans Uniprot entry	LINC01941 Drosophila Uniprot entry	LINC01941 Mouse Uniprot entry	LINC01941 Rat Uniprot entry	LINC01941 Zebrafish Uniprot entry	ND	ND	nd		LINC01941
(nan,LINC01941,LINC01941)
Intergenic - chr2:126118023-126557435																										# 3 SNPs - DOID:0080011_Bone resorption disease [8E-7]; HP:0004348_Abnormality of bone mineral density [8E-7]
YWHAZP2	ND	SS	na	nd	nd	YWHAZP2 Human Uniprot entry		Esophagus - Mucosa 0.32 (6.53; 0.12)	nd	ND	ND	ND	ND	ND	ND	ND	ND	YWHAZP2 C. elegans Uniprot entry	YWHAZP2 Drosophila Uniprot entry	YWHAZP2 Mouse Uniprot entry	YWHAZP2 Rat Uniprot entry	YWHAZP2 Zebrafish Uniprot entry	ND	ND	nd	# 1 SNPs - DOID:0080011_Bone resorption disease [8E-7]; HP:0004348_Abnormality of bone mineral density [8E-7]	YWHAZP2
(nan,YWHAZP2,YWHAZP2)								Cells - EBV-transformed lymphocytes 0.3 (6.53; 0.12)							ND
								Cells - Cultured fibroblasts 0.27 (6.53; 0.12)							ND
Intergenic - chr2:126558162-126656133																										# 4 SNPs - HP:0004348_Abnormality of bone mineral density [8E-7]; DOID:0080011_Bone resorption disease [8E-7]
																										# 25 SNPs - DOID:1561_Cognitive disorder [1E-6]; MESH:D007360_Intelligence [1E-6]; DOID:1094_Attention deficit hyperactivity disorder [1E-6]
GYPC	ND	SS	110750	73.25% ; ND	0.014; 0.39 (0.16-1.21)	GYPC Human Uniprot entry	The GYPC gene encodes glycophorin C and glycophorin D through the use of alternative translational start sites. GPC and GPD interact with protein 4.1R and contribute stability to the red blood cell membrane .	Whole Blood 324.52 (1997.72; 36.99)	chr2:126,644,065-126,778,114	ND	[Blood group, Gerbich]	616089_ND	ND	ND	Sc ND; P = ND	ND	ND	GYPC C. elegans Uniprot entry	GYPC Drosophila Uniprot entry	abnormal glycosylated hemoglobin level	atrial fibrillation (ortholog)	[Blood group, Gerbich]	ND	ND	nd	# 1 SNPs - DOID:114_Heart disease [8.66E-6]; HP:0001627_Abnormality of the heart [8.66E-6]; HP:0011902_Abnormal hemoglobin [9.19E-6]; MESH:D006454_Hemoglobins [9.19E-6]; DOID:2860_Hemoglobinopathy [9.19E-6]	GYPC
(CD236,CD236R,Ge,GPC,GYPD,GYPC,GYPC)								Adipose - Visceral (Omentum) 84.55 (1997.72; 36.99)			{Malaria, resistance to}	611162_ND	ND	ND	Sc ND; P = ND						malaria (ortholog)	{Malaria, resistance to}
								Artery - Aorta 75.16 (1997.72; 36.99)							ND						GYPC Rat Uniprot entry	GYPC Zebrafish Uniprot entry
Intergenic - chr2:126696667-126898864																										# 5b SNPs - DOID:3756_Protein c deficiency [5.44E-22]; EFO:0004633_Protein c measurement [5.44E-22]
																										# 5 SNPs - DOID:114_Heart disease [8.66E-6]; HP:0001627_Abnormality of the heart [8.66E-6]
																										# 19 SNPs - MESH:D006333_Heart failure [3E-6]; DOID:6000_Congestive heart failure [3E-6]
																										# 15 SNPs - DOID:594_Panic disorder [9.64E-6]; HP:0100851_Abnormal emotion affect behavior [9.64E-6]
TEX51	ND	SS	na	nd	nd	TEX51 Human Uniprot entry		Testis 109.04 (109.17; 2.02)	nd	ND	ND	ND	ND	ND	ND	ND	ND	TEX51 C. elegans Uniprot entry	TEX51 Drosophila Uniprot entry	No disease association	No disease association	TEX51 Zebrafish Uniprot entry	ND	ND	nd	# 7 SNPs - MESH:D006333_Heart failure [3E-6]; DOID:6000_Congestive heart failure [3E-6]	TEX51
(nan,TEX51,TEX51)								Kidney - Medulla 0.07 (109.17; 2.02)							ND						TEX51 Rat Uniprot entry
								Kidney - Cortex 0.06 (109.17; 2.02)							ND
Intergenic - chr2:126902097-127040000																										# 7b SNPs - DOID:0060041_Autism spectrum disorder [1.86E-8]; HP:0000717_Autism [1.86E-8]
																										# 24 SNPs - MESH:D006333_Heart failure [3E-6]; DOID:6000_Congestive heart failure [3E-6]
																										# 10 SNPs - HP:0002725_Systemic lupus erythematosus [4E-6]
hESC interTAD region at NC_000002.12:127,040,000-127,200,000
Intergenic - chr2:127040000-127048027																										# 1b SNPs - DOID:0060041_Autism spectrum disorder [1.86E-8]; HP:0000717_Autism [1.86E-8]
BIN1***Oth;***Neurology and neurodevelopmental disorders	ND	SS	601248	41.75% ; ND	0.474; 0.2 (0.11-0.37)	BIN1 Human Uniprot entry	BIN1 is a novel human gene product with features of a tumor suppressor protein . It was identified in a 2-hybrid screen for proteins that interact with the MYC oncoprotein . Loss of BIN1 expression appears to be a frequent aberration in human hepatocellular carcinomas.	Muscle - Skeletal 953.18 (4824.1; 89.34)	chr2:127,024,466-127,129,357	ND	Centronuclear myopathy 2	255200_AR	ND	ND	PhenSSc 0.972 (P= 0.267; MaxSSc 3.22; MaxDiseaseSSc 3.53 )	BIN1 / SAP130_t(2;2)(q14;q14)	Skin:Malignant melanoma, 1 cases	No disease association	ameliorates Alzheimer's disease	absent suckling reflex	Alzheimer's disease (ortholog)	centronuclear myopathy 2	ND	ND	nd	# 31b SNPs - DOID:10652_Alzheimer s disease [6E-11]	BIN1
(AMPH2,AMPHL,SH3P9,BIN1,BIN1)								Brain - Spinal cord (cervical c-1) 203.13 (4824.1; 89.34)							ND			BIN1 C. elegans Uniprot entry	BIN1 Drosophila Uniprot entry	abnormal myocardial trabeculae morphology	autosomal recessive centronuclear myopathy (ortholog)	BIN1 Zebrafish Uniprot entry				# 16b SNPs - DOID:9255_Frontotemporal dementia [1.60E-9]; MESH:D009203_Myocardial infarction [1.60E-9]
								Brain - Cerebellar Hemisphere 179.33 (4824.1; 89.34)							ND					abnormal heart shape	breast carcinoma (ortholog)					# 1b SNPs - HP:0000717_Autism [1.86E-8]; DOID:0060041_Autism spectrum disorder [1.86E-8]
															ND					ventricular cardiomyopathy	BIN1 Rat Uniprot entry					# 9 SNPs - DOID:9352_Type 2 diabetes mellitus [3.01E-6]; MESH:D006946_Hyperinsulinism [3.01E-6]
															ND					small thyroid gland
															ND					dilated sarcoplasmic reticulum
															ND					absent Z line
															ND					postnatal lethality, incomplete penetrance
															ND					decreased circulating ammonia level
Intergenic - chr2:127107288-127183832																										# 5 SNPs - DOID:5679_Retinal disease [1.60E-6]
																										# 46b SNPs - DOID:10652_Alzheimer s disease [7E-44]
																										# 4 SNPs - DOID:1596_Mental depression [6.85E-6]; HP:0000716_Depression [6.85E-6]
																										# 31 SNPs - DOID:9352_Type 2 diabetes mellitus [3.01E-6]; MESH:D006946_Hyperinsulinism [3.01E-6]
																										# 2b SNPs - DOID:9255_Frontotemporal dementia [1.60E-9]; MESH:D009203_Myocardial infarction [1.60E-9]; DOID:649_Prion disease [1.59E-11]
																										# 24 SNPs - DOID:10652_Alzheimer s disease [2.41E-7]
																										# 18b SNPs - EFO:0004633_Protein c measurement [7.24E-9]; DOID:3756_Protein c deficiency [7.24E-9]
																										# 10b SNPs - HP:0002619_Varicose veins [2.84E-22]
CYP27C1	ND	SS	na	74.91% ; ND	0.000; 0.67 (0.43-1.08)	CYP27C1 Human Uniprot entry		Cervix - Ectocervix 9.55 (57.35; 1.06)	chr2:127,193,120-127,226,356	ND	ND	ND	ND	ND	ND	ND	ND	No disease association	model of cerebrotendinous xanthomatosis	obsolete respiratory system: no defect detected	extrahepatic cholestasis	No disease association	ND	ND	nd	# 27b SNPs - EFO:0004633_Protein c measurement [3.03E-26]; DOID:3756_Protein c deficiency [3.03E-26]	CYP27C1
(FLJ16008,CYP27C1,CYP27C1)								Skin - Sun Exposed (Lower leg) 5.85 (57.35; 1.06)							ND			CYP27C1 C. elegans Uniprot entry	CYP27C1 Drosophila Uniprot entry	increased body size	atherosclerosis (ortholog)	CYP27C1 Zebrafish Uniprot entry				# 18b SNPs - HP:0002619_Varicose veins [2.84E-22]
								Cervix - Endocervix 5.7 (57.35; 1.06)							ND					perinatal lethality	cerebrotendinous xanthomatosis (ortholog)					# 1 SNPs - HP:0000488_Retinopathy [1.60E-6]
															ND					abnormal mineral level	CYP27C1 Rat Uniprot entry					# 5 SNPs - DOID:5679_Retinal disease [1.60E-6]
															ND					tubular nephritis
															ND					increased glycogen level
															ND					absent hippocampus CA4 region
															ND					abnormal vitamin B12 level
(1/1)hESC Duplicated TAD at NC_000002.12:127,200,000-127,520,000
CYP27C1	ND	SS	na	74.91% ; ND	0.000; 0.67 (0.43-1.08)	CYP27C1 Human Uniprot entry		Cervix - Ectocervix 9.55 (57.35; 1.06)	chr2:127,193,120-127,226,356	ND	ND	ND	ND	ND	ND	ND	ND	No disease association	model of cerebrotendinous xanthomatosis	obsolete respiratory system: no defect detected	extrahepatic cholestasis	No disease association	ND	ND	nd	# 22b SNPs - EFO:0004633_Protein c measurement [3.03E-26]; DOID:3756_Protein c deficiency [3.03E-26]	CYP27C1
(FLJ16008,CYP27C1,CYP27C1)								Skin - Sun Exposed (Lower leg) 5.85 (57.35; 1.06)							ND			CYP27C1 C. elegans Uniprot entry	CYP27C1 Drosophila Uniprot entry	increased body size	atherosclerosis (ortholog)	CYP27C1 Zebrafish Uniprot entry				# 5b SNPs - DOID:614_Lymphopenia [5.62E-15]; DOID:2841_Asthma [5.62E-15]; HP:0002665_Lymphoma [5.62E-15]; DOID:1240_Leukemia [5.62E-15]
								Cervix - Endocervix 5.7 (57.35; 1.06)							ND					perinatal lethality	cerebrotendinous xanthomatosis (ortholog)					# 1 SNPs - HP:0000488_Retinopathy [1.60E-6]
															ND					abnormal mineral level	CYP27C1 Rat Uniprot entry
															ND					tubular nephritis
															ND					increased glycogen level
															ND					absent hippocampus CA4 region
															ND					abnormal vitamin B12 level
Intergenic - chr2:127220313-127257290																										# 62b SNPs - DOID:3756_Protein c deficiency [1.13E-31]; EFO:0004633_Protein c measurement [1.13E-31]
																										# 3 SNPs - DOID:2841_Asthma [8E-7]; EFO:0004591_Childhood onset asthma [8E-7]
																										# 19b SNPs - HP:0002665_Lymphoma [5.62E-15]; DOID:614_Lymphopenia [5.62E-15]; DOID:2841_Asthma [5.62E-15]; DOID:1240_Leukemia [5.62E-15]
ERCC3***Cancer Programme;***Oth;***Ophthalmological disorders;***Neurology and neurodevelopmental disorders;***Dysmorphic and congenital abnormality syndromes;***Tumour syndromes;*Viral research;*Hearing and ear disorders	ND	SS	133510	16.21% ; 0	0.000; 0.56 (0.4-0.79)	ERCC3 Human Uniprot entry	The human genes correcting the rodent repair defects are termed excision repair cross-complementing, or ERCC, genes. A number appended to the symbol refers to the rodent complementary group that is corrected by the human gene.	Brain - Cerebellar Hemisphere 90.06 (2329.36; 43.14)	chr2:127,215,820-127,417,392	ERCC3 IVS6 (chr2:127,280,000-127,290,000) && AC010976.1 IVS1 (chr2:127,480,000-127,490,000)	Trichothiodystrophy 2, photosensitive	616390_AR	ND	ND	PhenSSc 0.233 (P= 0.577; MaxSSc 3.22; MaxDiseaseSSc 4.47 )	ERCC3 / MAP3K2_t(2;2)(q14;q14)	Lung:Adenocarcinoma, 2 cases	No disease association	model of Cockayne syndrome	embryonic lethality between implantation and somite formation, complete penetrance	asphyxia neonatorum	photosensitive trichothiodystrophy 2	ND	ND	nd	# 47b SNPs - DOID:3756_Protein c deficiency [1.13E-31]; EFO:0004633_Protein c measurement [1.13E-31]	ERCC3
(BTF2,RAD25,Ssl2,XPB,ERCC3,ERCC3)								Brain - Cerebellum 88.36 (2329.36; 43.14)			Xeroderma pigmentosum, group B	610651_AR	ND	ND	PhenSSc 0.881 (P= 0.691; MaxSSc 3.22; MaxDiseaseSSc 3.74 )	ERCC3 / MAP3K2_t(2;2)(q14;q14)	Lung:Solid Tumour, 1 cases	ERCC3 C. elegans Uniprot entry	ERCC3 Drosophila Uniprot entry	neoplasm	Alzheimer's disease (ortholog)	xeroderma pigmentosum group B				# 18b SNPs - DOID:614_Lymphopenia [5.62E-15]; HP:0002665_Lymphoma [5.62E-15]; DOID:1240_Leukemia [5.62E-15]
								Uterus 71.77 (2329.36; 43.14)							ND					epidermal atrophy	Arsenic Poisoning (ortholog)	ERCC3 Zebrafish Uniprot entry				# 26b SNPs - DOID:2841_Asthma [5.62E-15]
															ND					stomach inflammation	ERCC3 Rat Uniprot entry					# 8 SNPs - EFO:0004591_Childhood onset asthma [8E-7]
															ND					increased cellular sensitivity to hydroxyurea
															ND					increased mean corpuscular hemoglobin
															ND					decreased plasma anion gap
															ND					increased mean corpuscular hemoglobin concentration
															ND					increased prepulse inhibition
															ND					lethality throughout fetal growth and development, complete penetrance
															ND					ectopic pancreas
															ND					embryonic lethality prior to organogenesis
Intergenic - chr2:127294166-127298668																										# 5b SNPs - EFO:0004633_Protein c measurement [1.13E-31]; DOID:3756_Protein c deficiency [1.13E-31]
																										# 1b SNPs - DOID:2841_Asthma [5.62E-15]; DOID:614_Lymphopenia [5.62E-15]; HP:0002665_Lymphoma [5.62E-15]; DOID:1240_Leukemia [5.62E-15]
																										# 1 SNPs - DOID:2841_Asthma [8E-7]; EFO:0004591_Childhood onset asthma [8E-7]
MAP3K2	ND	SS	609487	15.28% ; ND	1.000; 0.0 (0.0-0.09)	MAP3K2 Human Uniprot entry	MEKK2 belongs to the mitogen-activated protein kinase kinase kinase gene family, which is involved in regulating multiple MAPK signaling pathways. MEKK2 is a major upstream activator of the JNK MAPK cascade .	Artery - Tibial 20.71 (634.44; 11.75)	chr2:127,063,071-127,888,411	ND	ND	ND	ND	ND	ND	MAP3K2 / IWS1_t(2;2)(q14;q14)	Breast:Adenocarcinoma, 1 cases	No disease association	ameliorates autosomal dominant cerebellar ataxia	arrested T cell differentiation	No disease association	No disease association	ND	ND	nd	# 104b SNPs - DOID:3756_Protein c deficiency [1.13E-31]; EFO:0004633_Protein c measurement [1.13E-31]	MAP3K2
(MEKK2,MEKK2B,MAP3K2,MAP3K2)								Uterus 20.1 (634.44; 11.75)							ND	MAP3K2 / SUPT3H_t(2;6)(q14;p21)	Breast:Adenocarcinoma, 1 cases	MAP3K2 C. elegans Uniprot entry	MAP3K2 Drosophila Uniprot entry	abnormal circulating aldosterone level	MAP3K2 Rat Uniprot entry	MAP3K2 Zebrafish Uniprot entry				# 46b SNPs - DOID:614_Lymphopenia [5.62E-15]; HP:0002665_Lymphoma [5.62E-15]; DOID:1240_Leukemia [5.62E-15]
								Nerve - Tibial 19.91 (634.44; 11.75)							ND	MAP3K2 / SHANK2_t(2;11)(q14;q13)	Breast:Adenocarcinoma, 2 cases			enhanced long term potentiation						# 105b SNPs - DOID:2841_Asthma [5.62E-15]
															ND	MAP3K2 / ERCC3_t(2;2)(q14;q14)	Lung:Adenocarcinoma, 2 cases			increased litter size						# 59 SNPs - EFO:0004591_Childhood onset asthma [8E-7]
															ND	MAP3K2 / ERCC3_t(2;2)(q14;q14)	Lung:Solid Tumour, 1 cases			increased response of heart to induced stress
															ND	MAP3K2 / IWS1_t(2;2)(q14;q14)	Breast:Solid Tumour, 1 cases
Intergenic - chr2:127388465-127418427																										# 9b SNPs - DOID:614_Lymphopenia [5.62E-15]; HP:0002665_Lymphoma [5.62E-15]; DOID:1240_Leukemia [5.62E-15]
																										# 35b SNPs - DOID:3756_Protein c deficiency [4E-36]; EFO:0004633_Protein c measurement [4E-36]
																										# 15b SNPs - DOID:2841_Asthma [4E-36]
																										# 10 SNPs - DOID:2841_Asthma [8E-7]; EFO:0004591_Childhood onset asthma [8E-7]
PROC***Oth;***Haematological and immunological disorders	ND	SS	612283	66.65% ; ND	0.032; 0.52 (0.33-0.86)	PROC Human Uniprot entry	The PROC gene encodes protein C , a vitamin K-dependent plasma glycoprotein that is a key component of the anticoagulant system.	Liver 241.55 (272.85; 5.05)	chr2:127,413,094-127,418,405	ND	Thrombophilia 3 due to protein C deficiency, autosomal dominant	176860_AD	ND	ND	PhenSSc 0.308 (P= 0.725; MaxSSc 3.22; MaxDiseaseSSc 4.96 )	ND	ND	No disease association	model of autosomal dominant thrombophilia due to protein C deficiency	increased susceptibility to viral infection	axonal neuropathy (ortholog)	autosomal dominant thrombophilia due to protein C deficiency	ND	ND	nd	# 24b SNPs - EFO:0004633_Protein c measurement [4E-36]; DOID:3756_Protein c deficiency [4E-36]	PROC
(nan,PROC,PROC)								Kidney - Cortex 7.24 (272.85; 5.05)			Thrombophilia 3 due to protein C deficiency, autosomal recessive	612304_AR	ND	ND	PhenSSc 0.538 (P= 0.541; MaxSSc 3.22; MaxDiseaseSSc 4.42 )			PROC C. elegans Uniprot entry	PROC Drosophila Uniprot entry	absent suckling reflex	Charcot-Marie-Tooth disease (ortholog)	autosomal recessive thrombophilia due to protein C deficiency				# 11b SNPs - DOID:2841_Asthma [4E-36]
								Kidney - Medulla 6.35 (272.85; 5.05)							ND					mydriasis	Gamstorp-Wohlfart syndrome (ortholog)	PROC Zebrafish Uniprot entry				# 7b SNPs - DOID:614_Lymphopenia [5.62E-15]; HP:0002665_Lymphoma [5.62E-15]; DOID:1240_Leukemia [5.62E-15]
															ND					kidney inflammation	PROC Rat Uniprot entry					# 1 SNPs - EFO:0004591_Childhood onset asthma [8E-7]
															ND					multifocal hepatic necrosis
															ND					hemorrhage
															ND					sclera thinning
															ND					liver abscess
															ND					buphthalmos
															ND					postnatal lethality, incomplete penetrance
															ND					neonatal lethality, incomplete penetrance
															ND					abnormal susceptibility to induced thrombosis
															ND					abnormal aortic valve commissure morphology
															ND					abnormal lung thrombosis
MIR4783	ND	SS	na	nd	nd	MIR4783 Human Uniprot entry		Liver 0.42 (0.42; 0.01)	nd	ND	ND	ND	ND	ND	ND	ND	ND	MIR4783 C. elegans Uniprot entry	MIR4783 Drosophila Uniprot entry	MIR4783 Mouse Uniprot entry	MIR4783 Rat Uniprot entry	MIR4783 Zebrafish Uniprot entry	ND	ND	nd		MIR4783
(hsa-mir-4783,MIR4783,MIR4783)
Intergenic - chr2:127423618-127436207																										# 14b SNPs - EFO:0004633_Protein c measurement [4.67E-26]; DOID:3756_Protein c deficiency [4.67E-26]
IWS1	ND	SS	na	59.95% ; ND	0.986; 0.13 (0.07-0.27)	IWS1 Human Uniprot entry		Cells - EBV-transformed lymphocytes 56.22 (1600.11; 29.63)	chr2:127,507,260-127,529,112	ND	ND	ND	ND	ND	ND	IWS1 / MAP3K2_t(2;2)(q14;q14)	Breast:Adenocarcinoma, 1 cases	No disease association	No disease association	embryonic lethality at implantation, complete penetrance	No disease association	IWS1 Zebrafish Uniprot entry	ND	ND	nd	# 108b SNPs - EFO:0004633_Protein c measurement [4.67E-26]; DOID:3756_Protein c deficiency [4.67E-26]	IWS1
(DKFZp761G0123,FLJ10006,FLJ14655,FLJ32319,IWS1,IWS1)								Cells - Cultured fibroblasts 48.12 (1600.11; 29.63)							ND	IWS1 / MAP3K2_t(2;2)(q14;q14)	Breast:Solid Tumour, 1 cases	IWS1 C. elegans Uniprot entry	IWS1 Drosophila Uniprot entry	obsolete backflips	IWS1 Rat Uniprot entry
								Uterus 45.86 (1600.11; 29.63)							ND					decreased cholesterol level
															ND					lethality throughout fetal growth and development, complete penetrance
															ND					embryonic lethality prior to organogenesis
RNU4-48P	ND	SS	na	nd	nd	RNU4-48P Human Uniprot entry		Brain - Cerebellum 0.45 (0.74; 0.01)	chr2:127,472,233-127,498,694	ND	ND	ND	ND	ND	ND	ND	ND	RNU4-48P C. elegans Uniprot entry	RNU4-48P Drosophila Uniprot entry	RNU4-48P Mouse Uniprot entry	RNU4-48P Rat Uniprot entry	RNU4-48P Zebrafish Uniprot entry	ND	ND	nd	# 1b SNPs - EFO:0004633_Protein c measurement [5.44E-22]; DOID:3756_Protein c deficiency [5.44E-22]	RNU4-48P
(nan,RNU4-48P,RNU4-48P)								Brain - Cerebellar Hemisphere 0.29 (0.74; 0.01)							ND
hESC interTAD region at NC_000002.12:127,520,000-127,840,000
IWS1	ND	SS	na	59.95% ; ND	0.986; 0.13 (0.07-0.27)	IWS1 Human Uniprot entry		Cells - EBV-transformed lymphocytes 56.22 (1600.11; 29.63)	chr2:127,507,260-127,529,112	ND	ND	ND	ND	ND	ND	IWS1 / MAP3K2_t(2;2)(q14;q14)	Breast:Adenocarcinoma, 1 cases	No disease association	No disease association	embryonic lethality at implantation, complete penetrance	No disease association	IWS1 Zebrafish Uniprot entry	ND	ND	nd	# 7b SNPs - EFO:0004633_Protein c measurement [4.67E-26]; DOID:3756_Protein c deficiency [4.67E-26]	IWS1
(DKFZp761G0123,FLJ10006,FLJ14655,FLJ32319,IWS1,IWS1)								Cells - Cultured fibroblasts 48.12 (1600.11; 29.63)							ND	IWS1 / MAP3K2_t(2;2)(q14;q14)	Breast:Solid Tumour, 1 cases	IWS1 C. elegans Uniprot entry	IWS1 Drosophila Uniprot entry	obsolete backflips	IWS1 Rat Uniprot entry
								Uterus 45.86 (1600.11; 29.63)							ND					decreased cholesterol level
															ND					lethality throughout fetal growth and development, complete penetrance
															ND					embryonic lethality prior to organogenesis
Intergenic - chr2:127526886-127535683																										# 8b SNPs - DOID:3756_Protein c deficiency [5.44E-22]; EFO:0004633_Protein c measurement [5.44E-22]
MYO7B	ND	SS	606541	67.46% ; ND	0.000; 0.6 (0.49-0.73)	MYO7B Human Uniprot entry	Myosins are molecular motors that, upon interaction with actin filaments, utilize energy from ATP hydrolysis to generate mechanical force. For further background information on myosins, see MYO1A .	Small Intestine - Terminal Ileum 52.76 (201.18; 3.73)	chr2:127,535,692-127,643,000	ND	ND	ND	ND	ND	ND	ND	ND	No disease association	model of Usher syndrome type 1	increased circulating glucose level	No disease association	No disease association	ND	ND	nd	# 95b SNPs - EFO:0004633_Protein c measurement [5.44E-22]; DOID:3756_Protein c deficiency [5.44E-22]	MYO7B
(nan,MYO7B,MYO7B)								Colon - Transverse 37.06 (201.18; 3.73)							ND			MYO7B C. elegans Uniprot entry	MYO7B Drosophila Uniprot entry	decreased circulating aspartate transaminase level	MYO7B Rat Uniprot entry	MYO7B Zebrafish Uniprot entry				# 32b SNPs - DOID:526_Human immunodeficiency virus infectious disease [3.60E-8]; HP:0002721_Immunodeficiency [3.60E-8]
								Spleen 30.26 (201.18; 3.73)							ND					abnormal circulating chloride level						# 1 SNPs - DOID:10652_Alzheimer s disease [2E-6]
															ND											# 3 SNPs - DOID:2841_Asthma [7E-6]
Intergenic - chr2:127637729-127638381																										# 1b SNPs - DOID:526_Human immunodeficiency virus infectious disease [3.60E-8]; HP:0002721_Immunodeficiency [3.60E-8]
LIMS2*Oth;*Neurology and neurodevelopmental disorders	ND	SS	607908	39.21% ; ND	0.000; 0.52 (0.32-0.88)	LIMS2 Human Uniprot entry	The LIMS2 gene encodes an evolutionarily conserved protein critical for muscle attachment.	Colon - Sigmoid 448.34 (4120.31; 76.3)	chr2:127,618,362-127,681,786	ND	?Muscular dystrophy, autosomal recessive, with cardiomyopathy and triangular tongue	616827_AR	ND	ND	PhenSSc 0.33 (P= 0.835; MaxSSc 3.22; MaxDiseaseSSc 4.12 )	ND	ND	No disease association	model of autosomal recessive limb-girdle muscular dystrophy type 2W	obsolete other aberrant phenotype	autosomal recessive limb-girdle muscular dystrophy type 2W (ortholog)	autosomal recessive limb-girdle muscular dystrophy type 2W	ND	ND	nd	# 3b SNPs - EFO:0004633_Protein c measurement [1.37E-11]; DOID:3756_Protein c deficiency [1.37E-11]	LIMS2
(PINCH-2,PINCH2,LIMS2,LIMS2)								Uterus 277.74 (4120.31; 76.3)							ND			LIMS2 C. elegans Uniprot entry	LIMS2 Drosophila Uniprot entry	obsolete other aberrant phenotype	LIMS2 Rat Uniprot entry	LIMS2 Zebrafish Uniprot entry				# 4b SNPs - DOID:526_Human immunodeficiency virus infectious disease [3.60E-8]; HP:0002721_Immunodeficiency [3.60E-8]
								Esophagus - Muscularis 273.24 (4120.31; 76.3)							ND					increased prolactin level						# 1 SNPs - DOID:10652_Alzheimer s disease [2E-6]
															ND					abnormal bile color						# 2 SNPs - MESH:D061205_Vascular calcification [6E-6]
															ND					vertebral transformation
GPR17	ND	SS	603071	46.37% ; ND	0.000; 0.79 (0.45-1.46)	GPR17 Human Uniprot entry	Members of the G protein-coupled receptor superfamily contain 7 transmembrane domains and transduce extracellular signals through heterotrimeric G proteins.	Nerve - Tibial 29.89 (531.03; 9.83)	chr2:127,575,186-127,653,288	ND	ND	ND	ND	ND	ND	ND	ND	No disease association	No disease association	cranioschisis	autosomal recessive limb-girdle muscular dystrophy type 2W (ortholog)	No disease association	ND	ND	nd	# 1b SNPs - DOID:526_Human immunodeficiency virus infectious disease [3.60E-8]; HP:0002721_Immunodeficiency [3.60E-8]	GPR17
(nan,GPR17,GPR17)								Colon - Sigmoid 27.88 (531.03; 9.83)							ND			GPR17 C. elegans Uniprot entry	GPR17 Drosophila Uniprot entry	abnormal CNS glial cell morphology	brain infarction (ortholog)	GPR17 Zebrafish Uniprot entry
								Uterus 23.11 (531.03; 9.83)							ND					abnormal superior semicircular canal morphology	GPR17 Rat Uniprot entry
															ND					increased leukocyte cell number
															ND					obsolete mean platelet volume traits
Intergenic - chr2:127652639-127701027																										# 3b SNPs - DOID:3756_Protein c deficiency [3.35E-8]; EFO:0004633_Protein c measurement [3.35E-8]
																										# 3 SNPs - MESH:D061205_Vascular calcification [6E-6]
WDR33	ND	SS	618082	14.08% ; ND	1.000; 0.13 (0.08-0.21)	WDR33 Human Uniprot entry	WDR33 is a subunit of cleavage and polyadenylation specificity factor , which mediates 3-prime cleavage and AAUAAA-dependent polyadenylation of mRNAs .	Brain - Cerebellar Hemisphere 32.09 (817.73; 15.14)	chr2:127,385,704-127,831,471	ND	ND	ND	ND	ND	ND	WDR33 / LRP1B_t(2;2)(q14;q22)	Skin:Malignant melanoma, 1 cases	No disease association	ameliorates Huntington's disease	No disease association	No disease association	No disease association	ND	ND	nd	# 2b SNPs - EFO:0004633_Protein c measurement [3.35E-8]; DOID:3756_Protein c deficiency [3.35E-8]	WDR33
(FLJ11294,NET14,WDC146,WDR33,WDR33)								Brain - Cerebellum 28.39 (817.73; 15.14)							ND	WDR33 / ATIC_t(2;2)(q14;q35)	Ovary:Adenocarcinoma, 1 cases	WDR33 C. elegans Uniprot entry	WDR33 Drosophila Uniprot entry		WDR33 Rat Uniprot entry	WDR33 Zebrafish Uniprot entry				# 1 SNPs - HP:0002088_Abnormality of the lung [3E-6]
								Ovary 25.92 (817.73; 15.14)							ND											# 20 SNPs - MESH:D061205_Vascular calcification [6E-6]
SFT2D3	ND	SS	na	82.48% ; ND	NA; 0.83 (0.24-1.87)	SFT2D3 Human Uniprot entry		ND	chr2:127,695,400-127,701,023	ND	ND	ND	ND	ND	ND	ND	ND	No disease association	No disease association	No disease association	No disease association	No disease association	ND	ND	nd	# 1b SNPs - EFO:0004633_Protein c measurement [3.35E-8]; DOID:3756_Protein c deficiency [3.35E-8]	SFT2D3
(MGC5391,SFT2D3,SFT2D3)															ND			SFT2D3 C. elegans Uniprot entry	SFT2D3 Drosophila Uniprot entry		SFT2D3 Rat Uniprot entry	SFT2D3 Zebrafish Uniprot entry
Intergenic - chr2:127705242-127829747																										# 2b SNPs - DOID:3756_Protein c deficiency [5.44E-22]; EFO:0004633_Protein c measurement [5.44E-22]
																										# 21 SNPs - MESH:D061205_Vascular calcification [6E-6]
																										# 1 SNPs - HP:0002088_Abnormality of the lung [3E-6]
Y_RNA	ND	SS	na	nd	nd	Y_RNA Human Uniprot entry		ND	nd	ND	ND	ND	ND	ND	ND	ND	ND	Y_RNA C. elegans Uniprot entry	Y_RNA Drosophila Uniprot entry	Y_RNA Mouse Uniprot entry	Y_RNA Rat Uniprot entry	Y_RNA Zebrafish Uniprot entry	ND	ND	nd		Y_RNA
(nan,Y_RNA,Y_RNA)
2q21.1 breakpoint within hESC (316/2414) TAD at NC_000002.12:127,840,000-130,400,000
POLR2D	ND	SS	606017	14.27% ; ND	0.471; 0.29 (0.12-0.9)	POLR2D Human Uniprot entry	The DNA-dependent RNA polymerase II is responsible for the transcription of protein-encoding genes. It is composed of 10 to 14 subunits ranging in mass from approximately 220 kD to approximately 7 kD .	Testis 42.55 (519.96; 9.63)	chr2:127,857,038-127,860,610	ND	ND	ND	ND	ND	ND	POLR2D / TFCP2L1_t(2;2)(q14;q14)	Breast:Adenocarcinoma, 1 cases	No disease association	exacerbates frontotemporal dementia and/or amyotrophic lateral sclerosis-1	No disease association	No disease association	No disease association	ND	ND	nd		POLR2D
(RPB4,POLR2D,POLR2D)								Cells - EBV-transformed lymphocytes 31.94 (519.96; 9.63)							ND			POLR2D C. elegans Uniprot entry	POLR2D Drosophila Uniprot entry		POLR2D Rat Uniprot entry	POLR2D Zebrafish Uniprot entry
								Cells - Cultured fibroblasts 20.33 (519.96; 9.63)							ND
Metazoa_SRP	ND	SS	na	nd	nd	Metazoa_SRP Human Uniprot entry		Testis 0.7 (6.57; 0.12)	nd	ND	ND	ND	ND	ND	ND	ND	ND	Metazoa_SRP C. elegans Uniprot entry	Metazoa_SRP Drosophila Uniprot entry	Metazoa_SRP Mouse Uniprot entry	Metazoa_SRP Rat Uniprot entry	Metazoa_SRP Zebrafish Uniprot entry	ND	ND	nd		Metazoa_SRP
(nan,Metazoa_SRP,Metazoa_SRP)								Cells - EBV-transformed lymphocytes 0.69 (6.57; 0.12)							ND
								Ovary 0.4 (6.57; 0.12)							ND
AMMECR1L	ND	SS	na	10.98% ; ND	0.996; 0.05 (0.02-0.26)	AMMECR1L Human Uniprot entry		Testis 32.52 (860.21; 15.93)	chr2:127,385,704-127,888,570	ND	ND	ND	ND	ND	ND	AMMECR1L / SAP130_t(2;2)(q14;q14)	Breast:Adenocarcinoma, 2 cases	No disease association	model of midface hypoplasia, hearing impairment, elliptocytosis, and nephrocalcinosis	No disease association	No disease association	midface hypoplasia, hearing impairment, elliptocytosis, and nephrocalcinosis	ND	ND	nd		AMMECR1L
(MGC4268,AMMECR1L,AMMECR1L)								Uterus 30.89 (860.21; 15.93)							ND	AMMECR1L / TNFRSF10C_t(2;8)(q14;p21)	Prostate:Adenocarcinoma, 2 cases	AMMECR1L C. elegans Uniprot entry	AMMECR1L Drosophila Uniprot entry		AMMECR1L Rat Uniprot entry	AMMECR1L Zebrafish Uniprot entry
								Cervix - Endocervix 29.75 (860.21; 15.93)							ND	AMMECR1L / SAP130_t(2;2)(q14;q14)	Breast:Solid Tumour, 1 cases
															ND	AMMECR1L / TNFRSF10C_t(2;8)(q14;p21)	Prostate:Solid Tumour, 1 cases
Intergenic - chr2:127885967-127941217																										# 2b SNPs - HP:0000707_Abnormality of the nervous system [1.39E-12]; DOID:1574_Alcohol abuse [1.39E-12]; EFO:0004329_Alcohol drinking [1.39E-12]; DOID:0050741_Alcohol dependence [1.39E-12]
																										# 1b SNPs - DOID:3756_Protein c deficiency [1.67E-8]; EFO:0004633_Protein c measurement [1.67E-8]
SAP130	ND	SS	609697	36.75% ; ND	0.999; 0.06 (0.03-0.16)	SAP130 Human Uniprot entry	SAP130 is a subunit of the histone deacetylase -dependent SIN3A corepressor complex .	Testis 87.35 (921.16; 17.06)	chr2:128,026,218-128,092,601	ND	ND	ND	ND	ND	ND	SAP130 / AMMECR1L_t(2;2)(q14;q14)	Breast:Adenocarcinoma, 2 cases	SAP130 C. elegans Uniprot entry	exacerbates Alzheimer's disease	obsolete other aberrant phenotype	congenital heart disease (ortholog)	No disease association	ND	ND	nd	# 2b SNPs - DOID:3756_Protein c deficiency [1.67E-8]; EFO:0004633_Protein c measurement [1.67E-8]	SAP130
(FLJ12761,SAP130,SAP130)								Pituitary 26.76 (921.16; 17.06)							ND	SAP130 / BIN1_t(2;2)(q14;q14)	Skin:Malignant melanoma, 1 cases		SAP130 Drosophila Uniprot entry	increased monocyte cell number	hypoplastic left heart syndrome (ortholog)	SAP130 Zebrafish Uniprot entry
								Cervix - Endocervix 25.91 (921.16; 17.06)							ND	SAP130 / AMMECR1L_t(2;2)(q14;q14)	Breast:Solid Tumour, 1 cases			prolonged PP interval	SAP130 Rat Uniprot entry
															ND					abnormal heart valve morphology
															ND					total anomalous pulmonary venous connection, mixed
															ND					pulmonary artery aneurysm
															ND					total anomalous pulmonary venous connection, mixed
															ND					pulmonary artery aneurysm
															ND					embryonic lethality, complete penetrance
															ND					embryonic lethality, complete penetrance
Y_RNA	ND	SS	na	nd	nd	Y_RNA Human Uniprot entry		ND	nd	ND	ND	ND	ND	ND	ND	ND	ND	Y_RNA C. elegans Uniprot entry	Y_RNA Drosophila Uniprot entry	Y_RNA Mouse Uniprot entry	Y_RNA Rat Uniprot entry	Y_RNA Zebrafish Uniprot entry	ND	ND	nd		Y_RNA
(nan,Y_RNA,Y_RNA)
Intergenic - chr2:128067901-128091200																										# 3 SNPs - HP:0001939_Abnormality of metabolism homeostasis [8.69E-8]; DOID:655_Inherited metabolic disorder [8.69E-8]
UGGT1	ND	SS	605897	41.71% ; ND	0.003; 0.37 (0.28-0.49)	UGGT1 Human Uniprot entry	UDP-glucose:glycoprotein glucosyltransferase is a soluble protein of the endoplasmic reticulum that selectively reglucosylates unfolded glycoproteins, thus providing quality control for protein transport out of the ER.	Cells - Cultured fibroblasts 41.93 (589.64; 10.92)	chr2:128,090,199-128,197,335	ND	ND	ND	ND	ND	ND	UGGT1 / FOXP1_t(2;3)(q14;p13)	Prostate:Adenocarcinoma, 2 cases	No disease association	No disease association	embryonic lethality during organogenesis, incomplete penetrance	No disease association	No disease association	ND	ND	nd	# 20 SNPs - DOID:655_Inherited metabolic disorder [8.69E-8]; HP:0001939_Abnormality of metabolism homeostasis [8.69E-8]	UGGT1
(HUGT1,UGCGL1,UGGT1,UGGT1)								Cells - EBV-transformed lymphocytes 23.11 (589.64; 10.92)							ND	UGGT1 / FOXP1_t(2;3)(q14;p13)	Prostate:Adenocarcinoma, 2 cases	UGGT1 C. elegans Uniprot entry	UGGT1 Drosophila Uniprot entry	decreased vocalization	UGGT1 Rat Uniprot entry	UGGT1 Zebrafish Uniprot entry
								Artery - Aorta 17.26 (589.64; 10.92)							ND	UGGT1 / ANKRD36_t(2;2)(q11;q14)	Unknown site:Mesenchymal tumor, NOS, 1 cases			decreased susceptibility to Retroviridae infection
															ND	UGGT1 / FAR1_t(2;11)(q14;p15)	Lung:Adenocarcinoma, 1 cases			increased susceptibility to Picornaviridae infection
															ND	UGGT1 / FAR1_t(2;11)(q14;p15)	Lung:Solid Tumour, 1 cases			increased susceptibility to Retroviridae infection induced morbidity/mortality
															ND	UGGT1 / FOXP1_t(2;3)(q14;p13)	Prostate:Solid Tumour, 1 cases			abnormal hair cycle
															ND					blood vessel atresia
															ND					obsolete immune system: no defect detected
															ND					abnormal fluid regulation
															ND					abnormal lens vesicle development
															ND					increased embryo size
															ND					abnormal umbilical cord morphology
															ND					absent amniotic folds
															ND					absent ectoplacental cone
															ND					chromatolysis
															ND					abnormal sinus venosus morphology
															ND					abnormal pericyte morphology
															ND					narrow head
															ND					decreased aggression towards mice
															ND					decreased cholesterol level
															ND					lethality throughout fetal growth and development, complete penetrance
															ND					obsolete respiratory system: no defect detected
															ND					delayed hepatic development
															ND					blood vessel atresia
															ND					abnormal fluid regulation
															ND					abnormal vasodilation
															ND					abnormal lens morphology
															ND					absent amniotic folds
															ND					overriding aortic valve
															ND					abnormal fibula morphology
															ND					abnormal sclera morphology
															ND					decreased urine osmolality
DYNLT3P2	ND	SS	na	nd	nd	DYNLT3P2 Human Uniprot entry		Brain - Cerebellar Hemisphere 0.36 (2.67; 0.05)	nd	ND	ND	ND	ND	ND	ND	ND	ND	DYNLT3P2 C. elegans Uniprot entry	DYNLT3P2 Drosophila Uniprot entry	DYNLT3P2 Mouse Uniprot entry	DYNLT3P2 Rat Uniprot entry	DYNLT3P2 Zebrafish Uniprot entry	ND	ND	nd		DYNLT3P2
(nan,DYNLT3P2,DYNLT3P2)								Brain - Cerebellum 0.31 (2.67; 0.05)							ND
								Muscle - Skeletal 0.24 (2.67; 0.05)							ND
Intergenic - chr2:128200195-128236716																										# 6 SNPs - HP:0001939_Abnormality of metabolism homeostasis [8.69E-8]; DOID:655_Inherited metabolic disorder [8.69E-8]
HS6ST1*Endocrine disorders	ND	SS	604846	47.24% ; ND	0.906; 0.08 (0.03-0.38)	HS6ST1 Human Uniprot entry	Heparan sulfate 6-O-sulfotransferase catalyzes the transfer of sulfate from 3-prime-phosphoadenosine 5-prime-phosphosulfate to position 6 of the N-sulfoglucosamine residue of heparan sulfate .	Cells - Cultured fibroblasts 60.89 (1277.21; 23.65)	chr2:128,286,289-128,323,389	ND	{Hypogonadotropic hypogonadism 15 with or without anosmia}	614880_AD	ND	ND	PhenSSc 0.227 (P= 0.911; MaxSSc 3.22; MaxDiseaseSSc 3.7 )	ND	ND	No disease association	exacerbates Alzheimer's disease	abnormal amacrine cell morphology	hypogonadotropic hypogonadism 15 with or without anosmia (ortholog)	hypogonadotropic hypogonadism 15 with or without anosmia	ND	ND	Oligozoospermia, azoospermia (confirmed)	# 12 SNPs - DOID:655_Inherited metabolic disorder [8.69E-8]; HP:0001939_Abnormality of metabolism homeostasis [8.69E-8]	HS6ST1
(HS6ST,HS6ST1,HS6ST1)								Brain - Cortex 57.34 (1277.21; 23.65)							ND			HS6ST1 C. elegans Uniprot entry	HS6ST1 Drosophila Uniprot entry	increased body size	hypogonadotropic hypogonadism 7 with or without anosmia (ortholog)	HS6ST1 Zebrafish Uniprot entry
								Adrenal Gland 52.54 (1277.21; 23.65)							ND					obsolete eye: no defect detected	HS6ST1 Rat Uniprot entry
															ND					obsolete extremities: no defect detected
															ND					muscular atrophy
															ND					abnormal postnatal growth
															ND					abnormal embryo size
															ND					abnormal retina pigmentation
															ND					prostate gland anterior lobe hyperplasia
															ND					abnormal umbilical artery morphology
															ND					embryonic lethality during organogenesis, incomplete penetrance
															ND					embryonic lethality during organogenesis, incomplete penetrance
															ND					embryonic lethality during organogenesis, complete penetrance
															ND					obese
															ND					lung hemorrhage
															ND					abnormal postnatal growth
															ND					abnormal plasmacytoid dendritic cell physiology
															ND					postnatal lethality, complete penetrance
															ND					preweaning lethality, complete penetrance
Intergenic - chr2:128318868-129115703																										# 96 SNPs - DOID:1561_Cognitive disorder [5.09E-6]
																										# 73 SNPs - HP:0000077_Abnormality of the kidney [3E-6]; DOID:9352_Type 2 diabetes mellitus [3E-6]; EFO:0004639_Phospholipid measurement [3E-6]
																										# 28 SNPs - HP:0000707_Abnormality of the nervous system [5.97E-6]; DOID:0050741_Alcohol dependence [5.97E-6]
																										# 27 SNPs - MESH:D000437_Alcoholism [7.06E-6]
																										# 20 SNPs - MESH:D018945_Monocyte chemoattractant proteins [9.78E-6]; DOID:9970_Obesity [9.78E-6]; HP:0012144_Abnormality of cells of the monocyte macrophage lineage [9.78E-6]
																										# 18 SNPs - HP:0001645_Sudden cardiac death [2E-6]; DOID:10273_Heart conduction disease [2E-6]
																										# 11 SNPs - HP:0011031_Abnormality of iron homeostasis [8.50E-6]; DOID:2351_Iron metabolism disease [8.50E-6]; EFO:0004461_Iron biomarker measurement [8.50E-6]
																										# 10 SNPs - DOID:162_Cancer [5E-6]; MESH:D001761_Bleomycin [5E-6]
Intergenic - chr2:129115703-129242173																										# 66 SNPs - HP:0000707_Abnormality of the nervous system [7E-7]; DOID:0050741_Alcohol dependence [7E-7]
																										# 28b SNPs - DOID:9973_Substance dependence [1.77E-8]; HP:0001939_Abnormality of metabolism homeostasis [1.77E-8]
																										# 28 SNPs - MESH:D000437_Alcoholism [9.51E-6]
																										# 16 SNPs - DOID:824_Periodontitis [8E-7]
																										# 1 SNPs - DOID:9973_Substance dependence [7.18E-6]; HP:0001939_Abnormality of metabolism homeostasis [7.18E-6]
LINC01854	ND	SS	na	nd	nd	LINC01854 Human Uniprot entry		Muscle - Skeletal 4.84 (6.75; 0.12)	nd	ND	ND	ND	ND	ND	ND	ND	ND	LINC01854 C. elegans Uniprot entry	LINC01854 Drosophila Uniprot entry	LINC01854 Mouse Uniprot entry	LINC01854 Rat Uniprot entry	LINC01854 Zebrafish Uniprot entry	ND	ND	nd	# 22b SNPs - DOID:9973_Substance dependence [1.77E-8]; HP:0001939_Abnormality of metabolism homeostasis [1.77E-8]	LINC01854
(nan,LINC01854,LINC01854)								Testis 1.58 (6.75; 0.12)							ND											# 34 SNPs - HP:0000707_Abnormality of the nervous system [7E-7]; DOID:0050741_Alcohol dependence [7E-7]
								Brain - Spinal cord (cervical c-1) 0.15 (6.75; 0.12)							ND											# 17 SNPs - DOID:824_Periodontitis [8E-7]; DOID:1227_Neutropenia [8E-6]; HP:0001882_Leukopenia [8E-6]
															ND											# 19 SNPs - MESH:D000437_Alcoholism [9.51E-6]
Intergenic - chr2:129273848-129893985																										# 8 SNPs - DOID:3083_Chronic obstructive pulmonary disease [3E-7]
																										# 7 SNPs - DOID:824_Periodontitis [8E-7]; HP:0001939_Abnormality of metabolism homeostasis [2.53E-6]; DOID:9973_Substance dependence [2.53E-6]
																										# 69 SNPs - DOID:0080011_Bone resorption disease [6.71E-6]; HP:0004348_Abnormality of bone mineral density [6.71E-6]
																										# 51 SNPs - DOID:1227_Neutropenia [8E-6]; HP:0001882_Leukopenia [8E-6]
																										# 35 SNPs - DOID:0050741_Alcohol dependence [5.97E-6]; HP:0000707_Abnormality of the nervous system [5.97E-6]
																										# 26 SNPs - HP:0002664_Neoplasm [3E-6]
PLAC9P1	ND	SS	na	nd	nd	PLAC9P1 Human Uniprot entry		Testis 13.91 (71.27; 1.32)	nd	ND	ND	ND	ND	ND	ND	ND	ND	PLAC9P1 C. elegans Uniprot entry	PLAC9P1 Drosophila Uniprot entry	PLAC9P1 Mouse Uniprot entry	PLAC9P1 Rat Uniprot entry	PLAC9P1 Zebrafish Uniprot entry	ND	ND	nd		PLAC9P1
(nan,PLAC9P1,PLAC9P1)								Cervix - Endocervix 10.91 (71.27; 1.32)							ND
								Cervix - Ectocervix 4.89 (71.27; 1.32)							ND
LINC01856	ND	SS	na	nd	nd	LINC01856 Human Uniprot entry		Testis 2.01 (3.58; 0.07)	nd	ND	ND	ND	ND	ND	ND	ND	ND	LINC01856 C. elegans Uniprot entry	LINC01856 Drosophila Uniprot entry	LINC01856 Mouse Uniprot entry	LINC01856 Rat Uniprot entry	LINC01856 Zebrafish Uniprot entry	ND	ND	nd		LINC01856
(nan,LINC01856,LINC01856)								Brain - Nucleus accumbens (basal ganglia) 0.33 (3.58; 0.07)							ND
								Brain - Putamen (basal ganglia) 0.32 (3.58; 0.07)							ND
RAB6C-AS1	ND	SS	na	nd	nd	RAB6C-AS1 Human Uniprot entry		Testis 6.19 (56.79; 1.05)	nd	ND	ND	ND	ND	ND	ND	ND	ND	RAB6C-AS1 C. elegans Uniprot entry	RAB6C-AS1 Drosophila Uniprot entry	RAB6C-AS1 Mouse Uniprot entry	RAB6C-AS1 Rat Uniprot entry	RAB6C-AS1 Zebrafish Uniprot entry	ND	ND	nd		RAB6C-AS1
(nan,RAB6C-AS1,RAB6C-AS1)								Brain - Spinal cord (cervical c-1) 3.81 (56.79; 1.05)							ND
								Prostate 3.8 (56.79; 1.05)							ND
RAB6C	ND	SS	612909	93.98% ; ND	0.377; NA	RAB6C Human Uniprot entry	By methylation-sensitive representational difference analysis, Shan et al. isolated a DNA fragment of RAB6C that was hypermethylated in a multidrug-resistant MCF7 breast cancer cell line.	Testis 1.81 (25.34; 0.47)	nd	ND	ND	ND	ND	ND	ND	ND	ND	No disease association	exacerbates atypical teratoid rhabdoid tumor	prenatal lethality, complete penetrance	intellectual disability (ortholog)	No disease association	ND	ND	nd		RAB6C
(WTH3,RAB6C,RAB6C)								Brain - Hippocampus 1.61 (25.34; 0.47)							ND			RAB6C C. elegans Uniprot entry	RAB6C Drosophila Uniprot entry	abnormal rostral-caudal body axis extension	RAB6C Rat Uniprot entry	RAB6C Zebrafish Uniprot entry
								Brain - Spinal cord (cervical c-1) 1.53 (25.34; 0.47)							ND					embryonic lethality between implantation and placentation, incomplete penetrance
															ND					obsolete abnormal Pavlovian conditioned approach
ARHGAP42P2	ND	SS	na	nd	nd	ARHGAP42P2 Human Uniprot entry		Testis 0.03 (0.09; 0.0)	nd	ND	ND	ND	ND	ND	ND	ND	ND	ARHGAP42P2 C. elegans Uniprot entry	ARHGAP42P2 Drosophila Uniprot entry	ARHGAP42P2 Mouse Uniprot entry	ARHGAP42P2 Rat Uniprot entry	ARHGAP42P2 Zebrafish Uniprot entry	ND	ND	nd		ARHGAP42P2
(nan,ARHGAP42P2,ARHGAP42P2)								Brain - Cortex 0.03 (0.09; 0.0)							ND
								Brain - Frontal Cortex (BA9) 0.01 (0.09; 0.0)							ND
FAR2P1	ND	SS	na	nd	nd	FAR2P1 Human Uniprot entry		Testis 61.14 (68.85; 1.28)	nd	ND	ND	ND	ND	ND	ND	ND	ND	FAR2P1 C. elegans Uniprot entry	FAR2P1 Drosophila Uniprot entry	FAR2P1 Mouse Uniprot entry	FAR2P1 Rat Uniprot entry	FAR2P1 Zebrafish Uniprot entry	ND	ND	nd		FAR2P1
(LOC440905,FAR2P1,FAR2P1)								Pituitary 2.35 (68.85; 1.28)							ND
								Prostate 1.98 (68.85; 1.28)							ND
KLF2P1	ND	SS	na	nd	nd	KLF2P1 Human Uniprot entry		Testis 8.34 (10.83; 0.2)	nd	ND	ND	ND	ND	ND	ND	ND	ND	KLF2P1 C. elegans Uniprot entry	KLF2P1 Drosophila Uniprot entry	KLF2P1 Mouse Uniprot entry	KLF2P1 Rat Uniprot entry	KLF2P1 Zebrafish Uniprot entry	ND	ND	nd		KLF2P1
(nan,KLF2P1,KLF2P1)								Pituitary 1.0 (10.83; 0.2)							ND
								Prostate 0.41 (10.83; 0.2)							ND
CYP4F27P	ND	SS	na	nd	nd	CYP4F27P Human Uniprot entry		Testis 0.66 (0.66; 0.01)	nd	ND	ND	ND	ND	ND	ND	ND	ND	CYP4F27P C. elegans Uniprot entry	CYP4F27P Drosophila Uniprot entry	CYP4F27P Mouse Uniprot entry	CYP4F27P Rat Uniprot entry	CYP4F27P Zebrafish Uniprot entry	ND	ND	nd		CYP4F27P
(CYP4F-se3[6:7:8],CYP4F27P,CYP4F27P)
POTEF	ND	SS	na	93.94% ; ND	NA; 0.61 (0.38-1.01)	POTEF Human Uniprot entry		Testis 1.64 (3.32; 0.06)	nd	ND	ND	ND	ND	ND	ND	ND	ND	No disease association	model of Baraitser-Winter syndrome	decreased cholesterol level	insulinoma	No disease association	ND	ND	nd		POTEF
(A26C1B,POTE2alpha,POTEACTIN,POTEF,POTEF)								Cells - EBV-transformed lymphocytes 0.1 (3.32; 0.06)							ND			POTEF C. elegans Uniprot entry	POTEF Drosophila Uniprot entry	embryonic lethality between somite formation and embryo turning, complete penetrance	Disease Progression (ortholog)	POTEF Zebrafish Uniprot entry
								Artery - Tibial 0.09 (3.32; 0.06)							ND					perinatal lethality, incomplete penetrance	Neurodevelopmental Disorders (ortholog)
															ND					postnatal lethality	POTEF Rat Uniprot entry
															ND					abnormal lactation
															ND					delayed axon extension
															ND					increased adrenal gland tumor incidence
															ND					increased body size
															ND					embryonic lethality between somite formation and embryo turning, complete penetrance
															ND					obese
															ND					embryonic lethality, complete penetrance
															ND					abnormal grip strength
															ND					obese
															ND					abnormal circulating HDL cholesterol level
															ND					increased circulating LDL cholesterol level
															ND					decreased mature ovarian follicle number
															ND					opacity of vitreous body
															ND					abnormal pulmonary vein morphology
															ND					increased circulating cholesterol level
															ND					abnormal glucose tolerance
															ND					abnormal oxygen consumption
															ND					abnormal circulating leptin level
															ND					increased epididymal fat pad weight
															ND					lethality throughout fetal growth and development, incomplete penetrance
															ND					prolonged PP interval
															ND					abnormal fasting circulating glucose level
															ND					abnormal circulating adiponectin level
															ND					lethality throughout fetal growth and development, complete penetrance
															ND					obsolete other aberrant phenotype
															ND					absent cochlear hair cell stereocilia
															ND					fused outer hair cell stereocilia
															ND					absent outer hair cell stereocilia
															ND					abnormal cochlear OHC afferent innervation pattern
															ND					abnormal cochlear nerve fiber response
MED15P9	ND	SS	na	nd	nd	MED15P9 Human Uniprot entry		Testis 1.97 (2.15; 0.04)	nd	ND	ND	ND	ND	ND	ND	ND	ND	MED15P9 C. elegans Uniprot entry	MED15P9 Drosophila Uniprot entry	MED15P9 Mouse Uniprot entry	MED15P9 Rat Uniprot entry	MED15P9 Zebrafish Uniprot entry	ND	ND	nd		MED15P9
(CCDC74B-AS1,MED15P2,MED15P9,MED15P9)								Pituitary 0.18 (2.15; 0.04)							ND
CCDC74B	ND	SS	na	90.93% ; ND	0.000; 0.93 (0.63-1.4)	CCDC74B Human Uniprot entry		Testis 69.06 (264.86; 4.9)	nd	ND	ND	ND	ND	ND	ND	ND	ND	CCDC74B C. elegans Uniprot entry	CCDC74B Drosophila Uniprot entry	No disease association	No disease association	No disease association	ND	ND	nd		CCDC74B
(DKFZp434E2321,CCDC74B,CCDC74B)								Pituitary 26.06 (264.86; 4.9)							ND						CCDC74B Rat Uniprot entry	CCDC74B Zebrafish Uniprot entry
								Cervix - Endocervix 21.49 (264.86; 4.9)							ND
SMPD4***Oth;***Neurology and neurodevelopmental disorders	ND	SS	610457	72.85% ; ND	0.006; 0.77 (0.59-1.02)	SMPD4 Human Uniprot entry	Sphingomyelinases , such as SMPD4, catalyze the hydrolysis of membrane sphingomyelin to form phosphorylcholine and ceramide .	Pituitary 70.82 (1658.05; 30.7)	nd	ND	Neurodevelopmental disorder with microcephaly, arthrogryposis, and structural brain anomalies	618622_AR	ND	ND	PhenSSc 0.903 (P= 0.768; MaxSSc 3.22; MaxDiseaseSSc 3.91 )	ND	ND	No disease association	No disease association	obsolete eye: no defect detected	NEURODEVELOPMENTAL DISORDER WITH MICROCEPHALY, ARTHROGRYPOSIS, AND STRUCTURAL BRAIN ANOMALIES (ortholog)	No disease association	ND	ND	nd		SMPD4
(FLJ20297,FLJ20756,KIAA1418,NET13,nSMase-3,NSMASE3,SMPD4,SMPD4)								Thyroid 59.13 (1658.05; 30.7)							ND			SMPD4 C. elegans Uniprot entry	SMPD4 Drosophila Uniprot entry	infertility	SMPD4 Rat Uniprot entry	SMPD4 Zebrafish Uniprot entry
								Cervix - Endocervix 56.96 (1658.05; 30.7)							ND					obsolete other aberrant phenotype
															ND					large ureter
															ND					lethality throughout fetal growth and development, incomplete penetrance
															ND					mesangial cell interposition
MZT2B	ND	SS	613450	79.65% ; ND	0.575; 0.54 (0.22-1.56)	MZT2B Human Uniprot entry	Using SDS-PAGE, Hutchins et al. found that MOZART2B had an apparent molecular mass of about 16.2 kD.	Cervix - Endocervix 267.48 (7777.03; 144.02)	nd	ND	ND	ND	ND	ND	ND	ND	ND	MZT2B C. elegans Uniprot entry	MZT2B Drosophila Uniprot entry	No disease association	Keratoconus 9 (ortholog)	No disease association	ND	ND	nd		MZT2B
(FAM128B,FLJ14346,MOZART2B,MZT2B,MZT2B)								Ovary 236.55 (7777.03; 144.02)							ND						MZT2B Rat Uniprot entry	MZT2B Zebrafish Uniprot entry
								Thyroid 216.01 (7777.03; 144.02)							ND
TUBA3E*Neurology and neurodevelopmental disorders;*Oth	ND	SS	na	73.71% ; ND	0.001; 0.86 (0.56-1.36)	TUBA3E Human Uniprot entry		Testis 345.91 (373.37; 6.91)	chr2:130,198,460-130,301,067	ND	ND	ND	ND	ND	ND	ND	ND	No disease association	model of lissencephaly 3	prolonged PP interval	lissencephaly (ortholog)	No disease association	ND	ND	nd		TUBA3E
(nan,TUBA3E,TUBA3E)								Heart - Left Ventricle 17.2 (373.37; 6.91)							ND			TUBA3E C. elegans Uniprot entry	TUBA3E Drosophila Uniprot entry		TUBA3E Rat Uniprot entry	TUBA3E Zebrafish Uniprot entry
								Heart - Atrial Appendage 3.01 (373.37; 6.91)							ND
RHOQP3	ND	SS	na	nd	nd	RHOQP3 Human Uniprot entry		Artery - Tibial 0.24 (3.36; 0.06)	nd	ND	ND	ND	ND	ND	ND	ND	ND	RHOQP3 C. elegans Uniprot entry	RHOQP3 Drosophila Uniprot entry	RHOQP3 Mouse Uniprot entry	RHOQP3 Rat Uniprot entry	RHOQP3 Zebrafish Uniprot entry	ND	ND	nd		RHOQP3
(nan,RHOQP3,RHOQP3)								Adipose - Subcutaneous 0.18 (3.36; 0.06)							ND
								Muscle - Skeletal 0.18 (3.36; 0.06)							ND
NOC2LP1	ND	SS	na	nd	nd	NOC2LP1 Human Uniprot entry		Testis 10.81 (39.17; 0.73)	nd	ND	ND	ND	ND	ND	ND	ND	ND	NOC2LP1 C. elegans Uniprot entry	NOC2LP1 Drosophila Uniprot entry	NOC2LP1 Mouse Uniprot entry	NOC2LP1 Rat Uniprot entry	NOC2LP1 Zebrafish Uniprot entry	ND	ND	nd		NOC2LP1
(nan,NOC2LP1,NOC2LP1)								Fallopian Tube 1.72 (39.17; 0.73)							ND
								Cervix - Endocervix 1.6 (39.17; 0.73)							ND
MED15P5	ND	SS	na	nd	nd	MED15P5 Human Uniprot entry		Cervix - Endocervix 0.54 (2.52; 0.05)	nd	ND	ND	ND	ND	ND	ND	ND	ND	MED15P5 C. elegans Uniprot entry	MED15P5 Drosophila Uniprot entry	MED15P5 Mouse Uniprot entry	MED15P5 Rat Uniprot entry	MED15P5 Zebrafish Uniprot entry	ND	ND	nd		MED15P5
(nan,MED15P5,MED15P5)								Fallopian Tube 0.32 (2.52; 0.05)							ND
								Brain - Hypothalamus 0.21 (2.52; 0.05)							ND
CCDC115***Metabolic disorders;***Oth;*Neurology and neurodevelopmental disorders	ND	SS	613734	83.34% ; ND	0.000; 1.12 (0.69-1.78)	CCDC115 Human Uniprot entry	Pellicano et al. cloned mouse Ccdc115, which they called Ccp1. The deduced 180-amino acid protein contains 2 coiled-coil domains, a putative leucine zipper within coiled-coil domain-1, putative phosphorylation sites, and an N-myristoylation site.	Cervix - Ectocervix 81.14 (2452.64; 45.42)	nd	ND	Congenital disorder of glycosylation, type IIo	616828_AR	ND	ND	PhenSSc 0.862 (P= 0.379; MaxSSc 3.22; MaxDiseaseSSc 3.92 )	ND	ND	No disease association	model of congenital disorder of glycosylation type IIo	No disease association	congenital disorder of glycosylation Ii (ortholog)	congenital disorder of glycosylation type IIo	ND	ND	nd		CCDC115
(ccp1,FLJ30131,MGC12981,CCDC115,CCDC115)								Artery - Tibial 80.92 (2452.64; 45.42)							ND			CCDC115 C. elegans Uniprot entry	CCDC115 Drosophila Uniprot entry		congenital disorder of glycosylation type IIo (ortholog)	CCDC115 Zebrafish Uniprot entry
								Cervix - Endocervix 80.91 (2452.64; 45.42)							ND						CCDC115 Rat Uniprot entry
IMP4	ND	SS	612981	31.11% ; ND	0.001; 0.6 (0.39-0.95)	IMP4 Human Uniprot entry	IMP4 forms a ternary complex with IMP3 and MPP10 that interacts with U3 small nucleolar RNA , which is required for the early cleavage steps in pre-rRNA processing .	Cells - EBV-transformed lymphocytes 106.64 (2208.92; 40.91)	nd	ND	ND	ND	ND	ND	ND	ND	ND	No disease association	No disease association	No disease association	No disease association	No disease association	ND	ND	nd		IMP4
(BXDC4,MGC19606,IMP4,IMP4)								Cells - Cultured fibroblasts 75.83 (2208.92; 40.91)							ND			IMP4 C. elegans Uniprot entry	IMP4 Drosophila Uniprot entry		IMP4 Rat Uniprot entry	IMP4 Zebrafish Uniprot entry
								Artery - Tibial 54.11 (2208.92; 40.91)							ND
PTPN18	ND	SS	606587	82.52% ; ND	0.000; 0.66 (0.46-0.98)	PTPN18 Human Uniprot entry	Using a PCR amplification strategy, Kim et al. isolated nonreceptor protein-tyrosine phosphatase-18 , which they called brain-derived phosphatase , from a human fetal brain cDNA library.	Spleen 124.97 (2097.45; 38.84)	chr2:130,354,922-130,392,600	ND	ND	ND	ND	ND	ND	ND	ND	No disease association	model of autosomal recessive nonsyndromic deafness 112	lethality throughout fetal growth and development, complete penetrance	autosomal recessive nonsyndromic deafness 112 (ortholog)	No disease association	ND	ND	nd		PTPN18
(BDP1,PTPN18,PTPN18)								Brain - Cerebellar Hemisphere 92.16 (2097.45; 38.84)							ND			PTPN18 C. elegans Uniprot entry	PTPN18 Drosophila Uniprot entry	ectopic pancreas	Deafness (ortholog)	PTPN18 Zebrafish Uniprot entry
								Brain - Cerebellum 91.52 (2097.45; 38.84)							ND					lymphoid hyperplasia	Neurodevelopmental Disorders (ortholog)
															ND					decreased leukocyte cell number	PTPN18 Rat Uniprot entry
															ND					enlarged uterine horn
Analysis performed with bioinformatics tool SVInterpreter financiated by the FCT project HMSP-ICT/0016/2013. Human genome version hg38. TADs according to Dixon et al. 2015. NA - not available; ND - not determined.

## Sheet:  Table S4
Table S4: Summary of clinical features of 45 patients with SIHIWES, subdivided according the type of pathogenic variant.
Clinical feature	HPO term	Proband DGRC0021	Sifrim-Hitz-Weiss syndrome (OMIM #617159)	CHD4 associated variants
				Patient Ids (reference to Table S5)	All			Missense			Truncated			Splicing
					# individuals with feature	Total individuals	%	# individuals with feature	Total individuals	%	# individuals with feature	Total individuals	%	# individuals with feature	Total individuals	%
Breast
Supernumerary nipple	HP:0002558	no	no	#24	1	36	0.0278	1	31	0.0322581	0	3	0	0	2	0
Wide intermamillary distance	HP:0006610	no	no	#32	1	36	0.0278	0	31	0	1	3	0.3333	0	2	0
Cardiac
Abnormal aortic valve morphology	HP:0001646	no	no	#14, #35	2	41	0.0488	2	36	0.0555556	0	3	0	0	2	0
Abnormal atrial septum morphology	HP:0011994	no	no	#8	1	41	0.0244	1	36	0.0277778	0	3	0	0	2	0
Abnormal mitral valve morphology	HP:0001633	no	no	#13	1	41	0.0244	1	36	0.0277778	0	3	0	0	2	0
Abnormal vascular morphology	HP:0025015	no	no	#8, #9, #15	3	41	0.0732	2	36	0.0555556	1	3	0.3333	0	2	0
Arrhythmia	HP:0011675	no	no	#42, #43	2	44	0.0455	2	38	0.0526316	0	4	0	0	2	0
Ascending tubular aorta aneurysm	HP:0004970	no	no	#35	1	41	0.0244	1	36	0.0277778	0	3	0	0	2	0
Atrial septal defect	HP:0001631	no	yes	#11, #14, #16, #17, #21, #22, #26, #29, #31	9	41	0.2195	9	36	0.25	0	3	0	0	2	0
Coarctation of the aorta	HP:0001680	no	yes	na	0	0	0	0	0	0	0	0	0	0	0	0
Congenital heart defects	HP:0001627	no	yes	na	0	0	0	0	0	0	0	0	0	0	0	0
Coronary artery atherosclerosis	HP:0001677	no	no	#33, #36	2	41	0.0488	2	36	0.0555556	0	3	0	0	2	0
Hypertension	HP:0000822	no	no	#3, #35, #36, #37, #38	5	36	0.1389	5	31	0.16129	0	3	0	0	2	0
Left Ventricular Hypertrophy	HP:0001712	no	no	#33	1	41	0.0244	1	36	0.0277778	0	3	0	0	2	0
Mitral regurgitation	HP:0001653	no	no	#7	1	41	0.0244	1	36	0.0277778	0	3	0	0	2	0
Patent ductus arteriosus	HP:0001643	no	no	#21, #22, #28, #29	4	41	0.0976	4	36	0.111111	0	3	0	0	2	0
Pulmonary arterial hypertension	HP:0002092	no	no	#40	1	41	0.0244	0	36	0	0	3	0	1	2	0.5
Pulmonary stenosis	HP:0001642	no	no	#11, #12, #16, #25, #28	5	41	0.122	5	36	0.138889	0	3	0	0	2	0
Right Ventricular Hypertrophy	HP:0001667	no	no	#9	1	41	0.0244	1	36	0.0277778	0	3	0	0	2	0
Tetralogy of Fallot	HP:0001636	no	yes	#1, #2, #15, #27	4	41	0.0976	3	36	0.0833333	1	3	0.3333	0	2	0
Ventricular septal defect	HP:0001629	no	no	#8, #14, #17, #18, #22, #25, #27, #29	8	41	0.1951	8	36	0.222222	0	3	0	0	2	0
Ventricular tachycardia	HP:0004756	no	no	#9	1	41	0.0244	1	36	0.0277778	0	3	0	0	2	0
Digestive system
Anterior placed anus	HP:0001545	no	yes	#8, #15, #29	3	36	0.0833	2	31	0.0645161	1	3	0.3333	0	2	0
Feeding difficulties	HP:0011968	no	no	#2, #28	2	36	0.0556	2	31	0.0645161	0	3	0	0	2	0
Gastroesophageal reflux	HP:0002020	no	no	#20, #22	2	36	0.0556	2	31	0.0645161	0	3	0	0	2	0
Diarrhea	HP:0002014	no	no	#10	1	36	0.0278	0	31	0	1	3	0.3333	0	2	0
Laryngomalacia	HP:0001601	no	no	#1	1	36	0.0278	1	31	0.0322581	0	3	0	0	2	0
Ear
Abnormally shaped ears	HP:0000377	no	yes	na	0	0	0	0	0	0	0	0	0	0	0	0
Cupped ears	HP:0000378	no	yes	na	0	0	0	0	0	0	0	0	0	0	0	0
Hearing loss	HP:0000365	no	yes	#3, #13, #14, #19, #20, #23, #25, #26, #27, #29, #31	11	32	0.3438	11	29	0.37931	0	1	0	0	2	0
Low set ears	HP:0000369	no	yes	na	0	0	0	0	0	0	0	0	0	0	0	0
Recurrent otitis media	HP:0000403	no	no	#29	1	36	0.0278	1	31	0.0322581	0	3	0	0	2	0
Endocrine
Growth hormone deficiency	HP:0000824	no	no	#9, #20, #24	3	23	0.1304	3	21	0.142857	0	0	0	0	2	0
Hypogonadotrophic hypogonadism	HP:0000044	no	yes	#14, #15, #19, #20, #24	5	24	0.2083	4	21	0.190476	1	1	1	0	2	0
Hypothyroidism	HP:0000821	no	no	#11, #33	2	36	0.0556	2	31	0.0645161	0	3	0	0	2	0
Eye
Astigmatism	HP:0000483	no	yes	#3, #8, #21, #24	4	31	0.129	4	26	0.153846	0	3	0	0	2	0
Epicanthal folds	HP:0000286	no	yes	na	0	0	0	0	0	0	0	0	0	0	0	0
Iris coloboma	HP:0000612	no	no	#29	1	31	0.0323	1	26	0.0384615	0	3	0	0	2	0
Glaucoma	HP:0000501	no	no	#14	1	31	0.0323	1	26	0.0384615	0	3	0	0	2	0
Hypermetropia	HP:0000540	no	no	#3, #17, #18	3	31	0.0968	3	26	0.115385	0	3	0	0	2	0
Hypertelorism	HP:0000316	no	yes	na	0	0	0	0	0	0	0	0	0	0	0	0
Myopia	HP:0000545	no	no	#13	1	31	0.0323	1	26	0.0384615	0	3	0	0	2	0
Ptosis	HP:0000508	no	yes	na	0	0	0	0	0	0	0	0	0	0	0	0
Short palpebral fissures	HP:0012745	no	yes	na	0	0	0	0	0	0	0	0	0	0	0	0
Strabismus	HP:0000486	no	no	#3, #9, #16, #18, #21, #25, #28	7	31	0.2258	7	26	0.269231	0	3	0	0	2	0
Unilateral ptosis	HP:0007687	no	no	#32	1	36	0.0278	0	31	0	1	3	0.3333	0	2	0
Upslanting palpebral fissures	HP:0000582	no	yes	na	0	0	0	0	0	0	0	0	0	0	0	0
Genitourinary system
Ambiguous genitalia	HP:0000062	no	yes	na	0	0	0	0	0	0	0	0	0	0	0	0
Micropenis	HP:0000054	no	yes	#14, #15, #19, #20, #24, #26, #29	7	33	0.2121	6	29	0.206897	1	2	0.5	0	2	0
Polycystic ovaries	HP:0000147	no	no	#23	1	36	0.0278	1	31	0.0322581	0	3	0	0	2	0
Prolapsed uterus	HP:0000139	no	no	#33	1	44	0.0227	1	38	0.0263158	0	4	0	0	2	0
Undescended testis	HP:0000028	no	yes	#2, #11, #15, #17, #18, #19, #20, #26, #29, #30	10	33	0.303	9	29	0.310345	1	2	0.5	0	2	0
Growth
Obesity	HP:0001513	yes	no	#3, #19, #30	3	36	0.0833	3	31	0.0967742	0	3	0	0	2	0
Poor weight gain	HP:0001508	no	no	#28	1	36	0.0278	1	31	0.0322581	0	3	0	0	2	0
Short stature	HP:0004322	no	yes	#8, #9, #12, #22, #28, #29, #44	7	40	0.175	7	36	0.194444	0	2	0	0	2	0
Head and neck
Coarse facies	HP:0000280	yes	yes	na	0	44	0	0	38	0	0	4	0	0	2	0
Immune system
Hashimoto's disease	HP:0000872	no	no	#37	1	44	0.0227	1	38	0.0263158	0	4	0	0	2	0
Limbs
Hand anomalies	HP:0001155	no	no	#1, #3, #8, #16, #17, #21, #24, #25, #27, #28, #29, #30	12	43	0.2791	12	38	0.315789	0	3	0	0	2	0
Pes cavus	HP:0001155	no	no	#13	1	36	0.0278	1	31	0.0322581	0	3	0	0	2	0
Pes planus	HP:0001763	no	no	#35	1	44	0.0227	1	38	0.0263158	0	4	0	0	2	0
Talipes equinovarus	HP:0001762	no	no	#44	1	44	0.0227	1	38	0.0263158	0	4	0	0	2	0
Metabolism/homeostasis
Diabetes	HP:0000819	no	no	#11, #33	2	36	0.0556	2	31	0.0645161	0	3	0	0	2	0
Insulin resistance	HP:0000855	no	no	#3	1	36	0.0278	1	31	0.0322581	0	3	0	0	2	0
Mouth
Ankyloglossia	HP:0010296	no	no	#24	1	36	0.0278	1	31	0.0322581	0	3	0	0	2	0
Abnormal oral cavity morphology	HP:0000163	no	yes	#5, #14, #19, #20, #22, #23, #25, #26, #27, #35	10	31	0.3226	10	29	0.344828	0	0	0	0	2	0
MuscoloSkeletal
Abnormal clavicles	HP:0000889	no	yes	na	0	0	0	0	0	0	0	0	0	0	0	0
Cervical fusion	HP:0002949	no	yes	na	0	0	0	0	0	0	0	0	0	0	0	0
Hip dysplasia	HP:0001385	no	no	#37	1	44	0.0227	1	38	0.0263158	0	4	0	0	2	0
Hypotonia	HP:0001252	yes	yes	#3, #4, #7, #10, #12, #13, #14, #18, #20, #21, #22, #23, #24, #25, #27, #28, #32, #44	18	35	0.5143	16	30	0.533333	2	3	0.6667	0	2	0
Flat acetabular roof	HP:0003180	no	yes	na	0	0	0	0	0	0	0	0	0	0	0	0
Fusion of the wrist bones	HP:0005048	no	yes	na	0	0	0	0	0	0	0	0	0	0	0	0
Inguinal hernia	HP:0000023	no	no	#1, #35	2	36	0.0556	2	31	0.0645161	0	3	0	0	2	0
Macrocephaly	HP:0000256	yes	yes	#3, #5, #6, #8, #16, #17, #18, #20, #23, #24, #26, #30, #32	13	40	0.325	11	35	0.314286	2	3	0.6667	0	2	0
Omphalocele	HP:0001539	no	no	#15	1	36	0.0278	0	31	0	1	3	0.3333	0	2	0
Sagittal synostosis	HP:0004442	no	no	#24	1	36	0.0278	1	31	0.0322581	0	3	0	0	2	0
Short femoral neck	HP:010084	no	yes	na	0	0	0	0	0	0	0	0	0	0	0	0
Skeletal anomalies	HP:0000924	no	no	#3, #4, #6, #13, #14, #16, #17, #19, #20, #22, #23, #24, #25, #26, #27, #28, #29, #30	18	33	0.5455	17	30	0.566667	1	1	1	0	2	0
Tapered fingers	HP:0001182	no	yes	na	0	0	0	0	0	0	0	0	0	0	0	0
Tight heel cords	HP:0005109	no	no	#24	1	36	0.0278	1	31	0.0322581	0	3	0	0	2	0
Trigonocephaly	HP:0000243	no	yes	na	0	0	0	0	0	0	0	0	0	0	0	0
Wormian bones	HP:0002645	no	yes	#15	1	36	0.0278	0	31	0	1	3	0.3333	0	2	0
Nervous system
Agitation	HP:0000713	yes	no	na	0	44	0	0	38	0	0	4	0	0	2	0
Agressive behavior	HP:0000718	yes	no	na	0	44	0	0	38	0	0	4	0	0	2	0
Anxiety	HP:0000739	yes	no	#16, #35	2	36	0.0556	2	31	0.0645161	0	3	0	0	2	0
Arnold-Chiari malformation	HP:0002308	no	yes	#8, #13, #17, #22, #23	5	35	0.1429	5	30	0.166667	0	3	0	0	2	0
Attention deficit hyperactivity disorder	HP:0007018	no	no	#16, #35	2	36	0.0556	2	31	0.0645161	0	3	0	0	2	0
Autism	HP:0000717	no	no	#4, #35	2	36	0.0556	2	31	0.0645161	0	3	0	0	2	0
Dyslexia	HP:0010522	no	no	#20	1	34	0.0294	1	31	0.0322581	0	1	0	0	2	0
Dystonia	HP:0001332	no	no	#41	1	44	0.0227	1	38	0.0263158	0	4	0	0	2	0
Emotional lability	HP:0000712	yes	no	na	0	44	0	0	38	0	0	4	0	0	2	0
Epilepsy	HP:0001250	no	no	#33, #42, #43, #44	4	44	0.0909	4	38	0.105263	0	4	0	0	2	0
Failure to thrive	HP:0001508	no	no	#44	1	44	0.0227	1	38	0.0263158	0	4	0	0	2	0
Falx calcification	HP:0005462	no	no	#20	1	36	0.0278	1	31	0.0322581	0	3	0	0	2	0
Gait imbalance	HP:0002141	no	yes	#17, #35, #41	3	43	0.0698	3	38	0.0789474	0	3	0	0	2	0
Global developmental delay	HP:0001263	yes	yes	#41, #44	2	44	0.0455	2	38	0.0526316	0	4	0	0	2	0
Headache	HP:0002315	yes	no	#34, #35	2	44	0.0455	2	38	0.0526316	0	4	0	0	2	0
Hemiparesis	HP:0004374	no	no	#35	1	44	0.0227	1	38	0.0263158	0	4	0	0	2	0
Hydrocephalus	HP:0000238	yes	no	#3, #8, #26, #27, #29	5	44	0.1136	5	38	0.131579	0	4	0	0	2	0
Impaired visuospatial constructive cognition	HP:0010794	no	no	#20	1	34	0.0294	1	31	0.0322581	0	1	0	0	2	0
Increased white matter volume	HP:0012429	no	no	#20	1	35	0.0286	1	30	0.0333333	0	3	0	0	2	0
Intellectual disability	HP:0001249	yes	yes	#2, #3, #4, #5, #6, #7, #8, #11, #13, #14, #16, #18, #19, #23, #24, #26, #29, #30, #31, #34	20	34	0.5882	19	31	0.612903	1	1	1	0	2	0
Intracranial hemorrhage	HP:0002170	no	no	#36	1	44	0.0227	1	38	0.0263158	0	4	0	0	2	0
Motor delay	HP:0001270	yes	no	#1, #2, #3, #4, #7, #8, #9, #10, #12, #13, #14, #16, #18, #19, #20, #21, #22, #23, #24, #25, #26, #27, #28, #29, #30, #31, #32, #41, #44	29	43	0.6744	27	38	0.710526	2	3	0.6667	0	2	0
Moyamoya	HP:0011834	no	yes	#12, #19, #35	3	35	0.0857	3	30	0.1	0	3	0	0	2	0
Posterior nuchal redundancy	HP:0005989	no	no	#22	1	36	0.0278	1	31	0.0322581	0	3	0	0	2	0
Schizophrenia	HP:0100753	no	no	#39	1	44	0.0227	0	38	0	0	4	0	1	2	0.5
Speech delay	HP:0000750	yes	no	#1, #2, ,#3, #4, #5, #6, #7, #8, #9, #10, #11, #12, #13, #14, #16, #18, #19, #20, #21, #22, #23, #24, #26, #27, #28, #29, #30, #31, #32, #35, #44	31	43	0.7209	28	38	0.736842	3	3	1	0	2	0
Stroke	HP:0001297	no	no	#12, #19, #33, #34, #35, #36, #37, #38, #39	9	36	0.25	8	31	0.258065	0	3	0	1	2	0.5
Syringomyelia	HP:0003396	no	no	#8, #35	2	35	0.0571	2	30	0.0666667	0	3	0	0	2	0
Thin corpus callosum	HP:0033725	no	no	#18, #20, #21, #26, #32	5	35	0.1429	4	30	0.133333	1	3	0.3333	0	2	0
Trigonocephaly	HP:0000243	no	no	#2	1	36	0.0278	1	31	0.0322581	0	3	0	0	2	0
Ventriculomegaly	HP:0002119	no	yes	#4, #6, #9, #10, #13, #14, #19, #20, #22, #23, #24, #27, #28	13	35	0.3714	11	30	0.366667	2	3	0.6667	0	2	0
Respiratory system
Asthma	HP:0002099	no	no	#35	1	44	0.0227	1	38	0.0263158	0	4	0	0	2	0
Chronic lung disease	HP:0006528	no	no	#29	1	36	0.0278	1	31	0.0322581	0	3	0	0	2	0
Laryngeal cleft	HP:0008751	no	no	#28	1	36	0.0278	1	31	0.0322581	0	3	0	0	2	0
Sleep apnea	HP:0010535	no	no	#35	1	44	0.0227	1	38	0.0263158	0	4	0	0	2	0
Subglottic stenosis	HP:0001607	no	no	#1, #27	2	36	0.0556	2	31	0.0645161	0	3	0	0	2	0
Skin
Eczema	HP:0000964	no	no	#44	1	44	0.0227	1	38	0.0263158	0	4	0	0	2	0
Livedo reticularis	HP:0033505	no	no	#35	1	44	0.0227	1	38	0.0263158	0	4	0	0	2	0
Sparse hair	HP:0008070	no	no	#20	1	36	0.0278	1	31	0.0322581	0	3	0	0	2	0
Urinary
Bilateral renal pyelectasis	HP:0010945	no	no	#22	1	36	0.0278	1	31	0.0322581	0	3	0	0	2	0
Enuresis	HP:0000805	no	no	#19	1	36	0.0278	1	31	0.0322581	0	3	0	0	2	0
Hydronephrosis	HP:0000126	no	no	#24	1	36	0.0278	1	31	0.0322581	0	3	0	0	2	0
Hydroureter	HP:0000072	no	no	#22, #24	2	36	0.0556	2	31	0.0645161	0	3	0	0	2	0
Recurrent urinary tract infections	HP:0000010	no	no	#8	1	36	0.0278	1	31	0.0322581	0	3	0	0	2	0
Renal insufficiency	HP:0000083	no	yes	na	0	0	0	0	0	0	0	0	0	0	0	0
Vesicoureteral reflux	HP:0000076	no	yes	#2	1	36	0.0278	1	31	0.0322581	0	3	0	0	2	0
The number of reported patients with each feature are color-scaled from yellow to red.

## Sheet: Table S5
Table S5. Clinical phenotypes of 45 patients with SIHIWES according the pathogenic variant, including the presently reported DGRC0021.
Patient ID	Proband DGRC0021	#1; Weiss [19]	#2; Weiss [19]	#3; Weiss [19]	#4; Weiss [19]	#5; Weiss [19]	#6; Weiss [19]	#7; Weiss [19]	#8; Weiss [19]	#9; Weiss [19]	#10; Weiss [19]	#11; Weiss [19]	#12; Weiss [19]	#13; Weiss [19]	#14; Weiss [19]	#15; Weiss [19]	#16; Weiss [19]	#17; Weiss [19]	#18; Weiss [19]	#19; Weiss [19]	#20; Weiss [19]	#21; Weiss [19]	#22; Weiss [19]	#23; Weiss [19]	#24; Weiss [19]	#25; Weiss [19]	#26; Weiss [19]	#27; Weiss [19]	#28; Weiss [19]	#29; Weiss [19]	#30; Weiss [19]	#31; Weiss [19]	#32 Weiss [19]	#33; Pinard [20]	#34; Pinard [20]	#35; Pinard [20]	#36; Pinard [20]	#37; Pinard [20]	#38; Pinard [20]	#39; Pinard [20]	#40; Zhu [21]	#41; Brunet [22]	#42; Liu [23]	#43; Liu [23]	#44; Zhou [24]
CHD4 variant	c.4442del, p.Gly1481Valfs*21	c.606G>A; p.Met202Ile	c.1400G>A; p.Cys467Tyr	c.1409C>T; p.Ser470Phe	c.1933C>T; p.Arg645Trp	c.2143C>T; p.Gln715Ter	c.2219_2221del; p.Ser740del	c.2430G>T; p.Lys810Asn	c.2552C>A; p.Ser851Tyr	c. 2659C>T; p. Arg887Trp	c.2662delC; p.Val888TyrfsX2	c.2860A>G; p.Met954Val	c.2897T>A; p.Met966Lys	c.2975G>A; p.Arg992Gln	c.3008G>A; p.Gly1003Asp	c.3033_3034 insCTGAATGTG; p.Leu1009_Val1011dup	c.3059A>G ; p.Asn1020Ser	c.3203G>A; p.Arg1068His	c.3280 G>A p. Glu1094Lys	c.3380G>A; p.Arg1127Gln	c.3380G>A; p.Arg1127Gln	c.3441C>G; p.Asp1147Glu	c.3443G>T; p.Trp1148Leu	c.3518G>T; p.Arg1173Leu	c.3518G>A; p.Arg1173Gln	c.3548G>A; p.Arg1183His	c.3547C>T; p.Arg1183Cys	c.3563C>T; p.Ala1188Val	c.3575T>G; p.Met1192Arg	c.3745T>G; p.Tyr1249Asp	c.4018C>T; p.Arg1340Cys	c.4033T>G; p.Tyr1345Asp	c.5608 C>T; p.Arg1870X	c.22C>T; p.Pro8Ser	c.1481C>T p.Thr494Met	c.3533C>T; p.Ala1178Val	c.5221A>G p.Ile1741Val	c.5273A>G ; p.Tyr1758Cys	c.5638C>T ; p.Pro1880Ser	c.1686+1G>T; IVS11 ds G-T +1	c.439-2A>C; IVS4 as A-C -2	c.637A>G; p.Ser213Gly	c.1597A>G; p. Lys533Glu	c.4936G>A; p.Glu1646Lys	c.1901A>G; p.Lys634Arg
Variant Type	loss of function	Missense	Missense	Missense	Missense	Missense	Truncated	Missense	Missense	Missense	Truncated	Missense	Missense	Missense	Missense	Truncated	Missense	Missense	Missense	Missense	Missense	Missense	Missense	Missense	Missense	Missense	Missense	Missense	Missense	Missense	Missense	Missense	Truncated	Missense	Missense	Missense	Missense	Missense	Missense	Splicing	Splicing	Missense	Missense	Missense	Missense
Breast
Supernumerary nipple	no	no	no	no	no	NA	NA	NA	no	NA	no	no	no	no	NA	no	no	no	NA	no	no	no	no	no	yes	no	NA	no	no	no	no	NA	no	no	no	no	no	no	no	no	no	no	no	no	no
Wide intermamillary distance	no	no	no	no	no	NA	NA	NA	no	NA	no	no	no	no	NA	no	no	no	NA	no	no	no	no	no	no	no	NA	no	no	no	no	NA	yes	no	no	no	no	no	no	no	no	no	no	no	no
Cardiac
Abnormal aortic valve morphology	no	no	no	no	NA	NA	NA	no	no	no	no	no	no	no	yes	no	no	no	no	no	no	no	no	no	no	no	no	no	no	no	no	no	no	no	no	yes	no	no	no	no	no	no	no	no	no
Abnormal atrial septum morphology	no	no	no	no	NA	NA	NA	no	yes	no	no	no	no	no	no	no	no	no	no	no	no	no	no	no	no	no	no	no	no	no	no	no	no	no	no	no	no	no	no	no	no	no	no	no	no
Abnormal mitral valve morphology	no	no	no	no	NA	NA	NA	no	no	no	no	no	no	yes	no	no	no	no	no	no	no	no	no	no	no	no	no	no	no	no	no	no	no	no	no	no	no	no	no	no	no	no	no	no	no
Abnormal vascular morphology	no	no	no	no	NA	NA	NA	no	yes	yes	no	no	no	no	no	yes	no	no	no	no	no	no	no	no	no	no	no	no	no	no	no	no	no	no	no	no	no	no	no	no	no	no	no	no	no
Arrhythmia	no	no	no	no	no	no	no	no	no	no	no	no	no	no	no	no	no	no	no	no	no	no	no	no	no	no	no	no	no	no	no	no	no	no	no	no	no	no	no	no	no	no	yes	yes	no
Ascending thoracic aortic aneurysm	no	no	no	no	NA	NA	NA	no	no	no	no	no	no	no	no	no	no	no	no	no	no	no	no	no	no	no	no	no	no	no	no	no	no	no	no	yes	no	no	no	no	no	no	no	no	no
Atrial septal defect	no	no	no	no	NA	NA	NA	no	no	no	no	yes	no	no	yes	no	yes	yes	no	no	no	yes	yes	no	no	no	yes	no	no	yes	no	yes	no	no	no	no	no	no	no	no	no	no	no	no	no
Coronary artery disease	no	no	no	no	NA	NA	NA	no	no	no	no	no	no	no	no	no	no	no	no	no	no	no	no	no	no	no	no	no	no	no	no	no	no	yes	no	no	yes	no	no	no	no	no	no	no	no
Hypertension	no	no	no	yes	no	NA	NA	NA	no	NA	no	no	no	no	NA	no	no	no	NA	no	no	no	no	no	no	no	NA	no	no	no	no	NA	no	no	no	yes	yes	yes	yes	no	no	no	no	no	no
Left Ventricular Hypertrophy	no	no	no	no	NA	NA	NA	no	no	no	no	no	no	no	no	no	no	no	no	no	no	no	no	no	no	no	no	no	no	no	no	no	no	yes	no	no	no	no	no	no	no	no	no	no	no
Mitral regurgitation	no	no	no	no	NA	NA	NA	yes	no	no	no	no	no	no	no	no	no	no	no	no	no	no	no	no	no	no	no	no	no	no	no	no	no	no	no	no	no	no	no	no	no	no	no	no	no
Patent ductus arteriosus	no	no	no	no	NA	NA	NA	no	no	no	no	no	no	no	no	no	no	no	no	no	no	yes	yes	no	no	no	no	no	yes	yes	no	no	no	no	no	no	no	no	no	no	no	no	no	no	no
Pulmonary arterial hypertension	no	no	no	no	NA	NA	NA	no	no	no	no	no	no	no	no	no	no	no	no	no	no	no	no	no	no	no	no	no	no	no	no	no	no	no	no	no	no	no	no	no	yes	no	no	no	no
Pulmonary stenosis	no	no	no	no	NA	NA	NA	no	no	no	no	yes	yes	no	no	no	yes	no	no	no	no	no	no	no	no	yes	no	no	yes	no	no	no	no	no	no	no	no	no	no	no	no	no	no	no	no
Right Ventricular Hypertrophy	no	no	no	no	NA	NA	NA	no	no	yes	no	no	no	no	no	no	no	no	no	no	no	no	no	no	no	no	no	no	no	no	no	no	no	no	no	no	no	no	no	no	no	no	no	no	no
Tetralogy of Fallot	no	yes	yes	no	NA	NA	NA	no	no	no	no	no	no	no	no	yes	no	no	no	no	no	no	no	no	no	no	no	yes	no	no	no	no	no	no	no	no	no	no	no	no	no	no	no	no	no
Ventricular septal defect	no	no	no	no	NA	NA	NA	no	yes	no	no	no	no	no	yes	no	no	yes	yes	no	no	no	yes	no	no	yes	no	yes	no	yes	no	no	no	no	no	no	no	no	no	no	no	no	no	no	no
Ventricular tachycardia	no	no	no	no	NA	NA	NA	no	no	yes	no	no	no	no	no	no	no	no	no	no	no	no	no	no	no	no	no	no	no	no	no	no	no	no	no	no	no	no	no	no	no	no	no	no	no
Digestive system
Anterior placed anus	no	no	no	no	no	NA	NA	NA	yes	NA	no	no	no	no	NA	yes	no	no	NA	no	no	no	no	no	no	no	NA	no	no	yes	no	NA	no	no	no	no	no	no	no	no	no	no	no	no	no
Diarrhea	no	no	no	no	no	NA	NA	NA	no	NA	yes	no	no	no	NA	no	no	no	NA	no	no	no	no	no	no	no	NA	no	no	no	no	NA	no	no	no	no	no	no	no	no	no	no	no	no	no
Feeding difficulties	no	no	yes	no	no	NA	NA	NA	no	NA	no	no	no	no	NA	no	no	no	NA	no	no	no	no	no	no	no	NA	no	yes	no	no	NA	no	no	no	no	no	no	no	no	no	no	no	no	no
Gastroesophageal reflux	no	no	no	no	no	NA	NA	NA	no	NA	no	no	no	no	NA	no	no	no	NA	no	yes	no	yes	no	no	no	NA	no	no	no	no	NA	no	no	no	no	no	no	no	no	no	no	no	no	no
Laryngomalacia	no	yes	no	no	no	NA	NA	NA	no	NA	no	no	no	no	NA	no	no	no	NA	no	no	no	no	no	no	no	NA	no	no	no	no	NA	no	no	no	no	no	no	no	no	no	no	no	no	no
Ear
Hearing loss	no	no	NA	yes	NA	NA	NA	no	NA	NA	no	NA	NA	yes	yes	NA	no	NA	no	yes	yes	NA	no	yes	no	yes	yes	yes	no	yes	no	yes	NA	no	no	no	no	no	no	no	no	no	no	no	no
Recurrent otitis media	no	no	no	no	no	NA	NA	NA	no	NA	no	no	no	no	NA	no	no	no	NA	no	no	no	no	no	no	no	NA	no	no	yes	no	NA	no	no	no	no	no	no	no	no	no	no	no	no	no
Endocrine
Absent thymus	no	no	no	no	no	no	no	no	no	no	no	no	no	no	no	no	no	no	no	no	no	no	no	no	no	no	no	no	no	no	no	no	no	no	no	no	no	no	no	no	no	no	no	no	no
Growth hormone deficiency	no	no	NA	no	NA	NA	NA	NA	NA	yes	NA	NA	NA	no	no	NA	NA	NA	NA	no	yes	NA	NA	no	yes	NA	NA	NA	NA	NA	NA	no	NA	no	no	no	no	no	no	no	no	no	no	no	no
Hypogonadotrophic hypogonadism	no	NA	NA	no	NA	NA	NA	NA	NA	NA	NA	NA	NA	no	yes	yes	NA	NA	NA	yes	yes	NA	NA	no	yes	NA	no	NA	NA	no	NA	no	NA	no	no	no	no	no	no	no	no	no	no	no	no
Hypothyroidism	no	no	no	no	no	NA	NA	NA	no	NA	no	yes	no	no	NA	no	no	no	NA	no	no	no	no	no	no	no	NA	no	no	no	no	NA	no	yes	no	no	no	no	no	no	no	no	no	no	no
Eye
Astigmatism	no	NA	NA	yes	NA	NA	no	no	yes	no	no	no	NA	no	no	NA	no	no	no	no	NA	yes	NA	NA	yes	no	NA	NA	no	no	NA	NA	no	no	no	no	no	no	no	no	no	no	no	no	no
Glaucoma	no	NA	NA	no	NA	NA	no	no	no	no	no	no	NA	no	yes	NA	no	no	no	no	NA	no	NA	NA	no	no	NA	NA	no	no	NA	NA	no	no	no	no	no	no	no	no	no	no	no	no	no
Hypermetropia	no	NA	NA	yes	NA	NA	no	no	no	no	no	no	NA	no	no	NA	no	yes	yes	no	NA	no	NA	NA	no	no	NA	NA	no	no	NA	NA	no	no	no	no	no	no	no	no	no	no	no	no	no
Iris coloboma	no	NA	NA	no	NA	NA	no	no	no	no	no	no	NA	no	no	NA	no	no	no	no	NA	no	NA	NA	no	no	NA	NA	no	yes	NA	NA	no	no	no	no	no	no	no	no	no	no	no	no	no
Myopia	no	NA	NA	no	NA	NA	no	no	no	no	no	no	NA	yes	no	NA	no	no	no	no	NA	no	NA	NA	no	no	NA	NA	no	no	NA	NA	no	no	no	no	no	no	no	no	no	no	no	no	no
Strabismus	no	NA	NA	yes	NA	NA	no	no	no	yes	no	no	NA	no	no	NA	yes	no	yes	no	NA	yes	NA	NA	no	yes	NA	NA	yes	no	NA	NA	no	no	no	no	no	no	no	no	no	no	no	no	no
Unilateral ptosis	no	no	no	no	no	NA	NA	NA	no	NA	no	no	no	no	NA	no	no	no	NA	no	no	no	no	no	no	no	NA	no	no	no	no	NA	yes	no	no	no	no	no	no	no	no	no	no	no	no
Genitourinary system
Micropenis	no	no	no	NA	NA	no	no	NA	NA	no	NA	no	NA	no	yes	yes	NA	no	no	yes	yes	no	NA	NA	yes	no	yes	NA	no	yes	no	no	NA	no	no	no	no	no	no	no	no	no	no	no	no
Polysystic ovaries	no	no	no	no	no	NA	NA	NA	no	NA	no	no	no	no	NA	no	no	no	NA	no	no	no	no	yes	no	no	NA	no	no	no	no	NA	no	no	no	no	no	no	no	no	no	no	no	no	no
Prolapsed uterus	no	no	no	no	no	no	no	no	no	no	no	no	no	no	no	no	no	no	no	no	no	no	no	no	no	no	no	no	no	no	no	no	no	yes	no	no	no	no	no	no	no	no	no	no	no
Undescended testis	no	no	yes	NA	NA	no	no	NA	NA	no	NA	yes	NA	no	no	yes	NA	yes	yes	yes	yes	no	NA	NA	no	no	yes	NA	no	yes	yes	no	NA	no	no	no	no	no	no	no	no	no	no	no	no
Growth
Obesity	yes	no	no	yes	no	NA	NA	NA	no	NA	no	no	no	no	NA	no	no	no	NA	yes	no	no	no	no	no	no	NA	no	no	no	yes	NA	no	no	no	no	no	no	no	no	no	no	no	no	no
Poor weight gain	no	no	no	no	no	NA	NA	NA	no	NA	no	no	no	no	NA	no	no	no	NA	no	no	no	no	no	no	no	NA	no	yes	no	no	NA	no	no	no	no	no	no	no	no	no	no	no	no	no
Short stature	no	NA	no	no	no	no	no	no	yes	yes	NA	no	yes	no	no	NA	no	NA	no	no	no	no	yes	no	no	no	no	no	yes	yes	no	no	no	no	no	no	no	no	no	no	no	no	no	no	yes
Head and neck
Coarse facies	yes	no	no	no	no	no	no	no	no	no	no	no	no	no	no	no	no	no	no	no	no	no	no	no	no	no	no	no	no	no	no	no	no	no	no	no	no	no	no	no	no	no	no	no	no
Immune system
Hashimoto's disease	no	no	no	no	no	no	no	no	no	no	no	no	no	no	no	no	no	no	no	no	no	no	no	no	no	no	no	no	no	no	no	no	no	no	no	no	no	yes	no	no	no	no	no	no	no
Limbs
Hand anomalies	no	yes	no	yes	no	no	no	no	yes	no	no	no	no	no	no	no	yes	yes	no	no	no	yes	no	no	yes	yes	no	yes	yes	yes	yes	no	NA	no	no	no	no	no	no	no	no	no	no	no	no
Pes cavus	no	no	no	no	no	NA	NA	NA	no	NA	no	no	no	yes	NA	no	no	no	NA	no	no	no	no	no	no	no	NA	no	no	no	no	NA	no	no	no	no	no	no	no	no	no	no	no	no	no
Pes planus	no	no	no	no	no	no	no	no	no	no	no	no	no	no	no	no	no	no	no	no	no	no	no	no	no	no	no	no	no	no	no	no	no	no	no	yes	no	no	no	no	no	no	no	no	no
Talipes equinovarus	no	no	no	no	no	no	no	no	no	no	no	no	no	no	no	no	no	no	no	no	no	no	no	no	no	no	no	no	no	no	no	no	no	no	no	no	no	no	no	no	no	no	no	no	yes
Metabolism/homeostasis
Diabetes	no	no	no	no	no	NA	NA	NA	no	NA	no	yes	no	no	NA	no	no	no	NA	no	no	no	no	no	no	no	NA	no	no	no	no	NA	no	yes	no	no	no	no	no	no	no	no	no	no	no
Insuline resistance	no	no	no	yes	no	NA	NA	NA	no	NA	no	no	no	no	NA	no	no	no	NA	no	no	no	no	no	no	no	NA	no	no	no	no	NA	no	no	no	no	no	no	no	no	no	no	no	no	no
Mouth
Abnormal oral cavity morphology	no	no	NA	no	NA	yes	NA	no	NA	NA	NA	NA	NA	NA	yes	NA	no	NA	no	yes	yes	NA	yes	yes	no	yes	yes	yes	no	no	no	no	NA	no	no	yes	no	no	no	no	no	no	no	no	no
Ankyloglossia	no	no	no	no	no	NA	NA	NA	no	NA	no	no	no	no	NA	no	no	no	NA	no	no	no	no	no	yes	no	NA	no	no	no	no	NA	no	no	no	no	no	no	no	no	no	no	no	no	no
MuscoloSkeletal
Hip dysplasia	no	no	no	no	no	no	no	no	no	no	no	no	no	no	no	no	no	no	no	no	no	no	no	no	no	no	no	no	no	no	no	no	no	no	no	no	no	yes	no	no	no	no	no	no	no
Hypotonia	yes	NA	NA	yes	yes	NA	no	yes	NA	no	yes	NA	yes	yes	yes	NA	no	no	yes	no	yes	yes	yes	yes	yes	yes	NA	yes	yes	NA	no	NA	yes	no	no	no	no	no	no	no	no	no	no	no	yes
Inguinal hernia	no	yes	no	no	no	NA	NA	NA	no	NA	no	no	no	no	NA	no	no	no	NA	no	no	no	no	no	no	no	NA	no	no	no	no	NA	no	no	no	yes	no	no	no	no	no	no	no	no	no
Macrocephaly	yes	NA	no	yes	no	yes	yes	no	yes	no	NA	no	no	no	no	no	yes	yes	NA	yes	yes	no	no	yes	yes	no	yes	no	no	no	yes	NA	yes	no	no	no	no	no	no	no	no	no	no	no	no
Omphalocele	no	no	no	no	no	NA	NA	NA	no	NA	no	no	no	no	NA	yes	no	no	NA	no	no	no	no	no	no	no	NA	no	no	no	no	NA	no	no	no	no	no	no	no	no	no	no	no	no	no
Sagittal synostosis	no	no	no	no	no	NA	NA	NA	no	NA	no	no	no	no	NA	no	no	no	NA	no	no	no	no	no	yes	no	NA	no	no	no	no	NA	no	no	no	no	no	no	no	no	no	no	no	no	no
Skeletal anomalies	no	no	NA	yes	yes	NA	yes	NA	NA	NA	NA	NA	NA	yes	yes	NA	yes	yes	no	yes	yes	NA	yes	yes	yes	yes	yes	yes	yes	yes	yes	no	NA	no	no	no	no	no	no	no	no	no	no	no	no
Tight heel cords	no	no	no	no	no	NA	NA	NA	no	NA	no	no	no	no	NA	no	no	no	NA	no	no	no	no	no	yes	no	NA	no	no	no	no	NA	no	no	no	no	no	no	no	no	no	no	no	no	no
Wormian bones	no	no	no	no	no	NA	NA	NA	no	NA	no	no	no	no	NA	yes	no	no	NA	no	no	no	no	no	no	no	NA	no	no	no	no	NA	no	no	no	no	no	no	no	no	no	no	no	no	no
Nervous system
Agitation	yes	no	no	no	no	no	no	no	no	no	no	no	no	no	no	no	no	no	no	no	no	no	no	no	no	no	no	no	no	no	no	no	no	no	no	no	no	no	no	no	no	no	no	no	no
Agressive behavior	yes	no	no	no	no	no	no	no	no	no	no	no	no	no	no	no	no	no	no	no	no	no	no	no	no	no	no	no	no	no	no	no	no	no	no	no	no	no	no	no	no	no	no	no	no
Anxiety	yes	no	no	no	no	NA	NA	NA	no	NA	no	no	no	no	NA	no	yes	no	NA	no	no	no	no	no	no	no	NA	no	no	no	no	NA	no	no	no	yes	no	no	no	no	no	no	no	no	no
Arnold-Chiari malformation	no	NA	NA	no	no	NA	no	NA	yes	no	no	NA	no	yes	no	NA	NA	yes	no	no	no	no	yes	yes	no	NA	no	no	no	no	no	NA	no	no	no	no	no	no	no	no	no	no	no	no	no
Attention deficit hyperactivity disorder	no	no	no	no	no	NA	NA	NA	no	NA	no	no	no	no	NA	no	yes	no	NA	no	no	no	no	no	no	no	NA	no	no	no	no	NA	no	no	no	yes	no	no	no	no	no	no	no	no	no
Autism	no	no	no	no	yes	NA	NA	NA	no	NA	no	no	no	no	NA	no	no	no	NA	no	no	no	no	no	no	no	NA	no	no	no	no	NA	no	no	no	yes	no	no	no	no	no	no	no	no	no
Dyslexia	no	NA	no	no	no	no	no	no	no	NA	NA	no	NA	no	no	NA	no	no	no	no	yes	NA	NA	no	no	no	no	NA	NA	no	no	no	NA	no	no	no	no	no	no	no	no	no	no	no	no
Dystonia	no	no	no	no	no	no	no	no	no	no	no	no	no	no	no	no	no	no	no	no	no	no	no	no	no	no	no	no	no	no	no	no	no	no	no	no	no	no	no	no	no	yes	no	no	no
Emotional lability	yes	no	no	no	no	no	no	no	no	no	no	no	no	no	no	no	no	no	no	no	no	no	no	no	no	no	no	no	no	no	no	no	no	no	no	no	no	no	no	no	no	no	no	no	no
Epilepsy	no	no	no	no	no	no	no	no	no	no	no	no	no	no	no	no	no	no	no	no	no	no	no	no	no	no	no	no	no	no	no	no	no	yes	no	no	no	no	no	no	no	no	yes	yes	yes
Failure to thrive	no	no	no	no	no	no	no	no	no	no	no	no	no	no	no	no	no	no	no	no	no	no	no	no	no	no	no	no	no	no	no	no	no	no	no	no	no	no	no	no	no	no	no	no	yes
Falx calcification	no	no	no	no	no	NA	NA	NA	no	NA	no	no	no	no	NA	no	no	no	NA	no	yes	no	no	no	no	no	NA	no	no	no	no	NA	no	no	no	no	no	no	no	no	no	no	no	no	no
Gait imbalance	no	no	no	no	no	no	no	no	no	no	no	no	no	no	no	NA	no	yes	no	no	no	no	no	no	no	no	no	no	no	no	no	no	no	no	no	yes	no	no	no	no	no	yes	no	no	no
Global developmental delay	yes	no	no	no	no	no	no	no	no	no	no	no	no	no	no	no	no	no	no	no	no	no	no	no	no	no	no	no	no	no	no	no	no	no	no	no	no	no	no	no	no	yes	no	no	yes
Headache	yes	no	no	no	no	no	no	no	no	no	no	no	no	no	no	no	no	no	no	no	no	no	no	no	no	no	no	no	no	no	no	no	no	no	yes	yes	no	no	no	no	no	no	no	no	no
hemiparesis	no	no	no	no	no	no	no	no	no	no	no	no	no	no	no	no	no	no	no	no	no	no	no	no	no	no	no	no	no	no	no	no	no	no	no	yes	no	no	no	no	no	no	no	no	no
Hydrocephalus	yes	no	no	yes	no	no	no	no	yes	no	no	no	no	no	no	no	no	no	no	no	no	no	no	no	no	no	yes	yes	no	yes	no	no	no	no	no	no	no	no	no	no	no	no	no	no	no
Impaired visuospatial constructive cognition	no	NA	no	no	no	no	no	no	no	NA	NA	no	NA	no	no	NA	no	no	no	no	yes	NA	NA	no	no	no	no	NA	NA	no	no	no	NA	no	no	no	no	no	no	no	no	no	no	no	no
increased white matter volume	no	NA	NA	no	no	NA	no	NA	no	no	no	NA	no	no	no	NA	NA	no	no	no	yes	no	no	no	no	NA	no	no	no	no	no	NA	no	no	no	no	no	no	no	no	no	no	no	no	no
Intelectual disability	yes	NA	yes	yes	yes	yes	yes	yes	yes	NA	NA	yes	NA	yes	yes	NA	yes	no	yes	yes	no	NA	NA	yes	yes	no	yes	NA	NA	yes	yes	yes	NA	no	yes	no	no	no	no	no	no	no	no	no	no
Intracranial hemmorhage	no	no	no	no	no	no	no	no	no	no	no	no	no	no	no	no	no	no	no	no	no	no	no	no	no	no	no	no	no	no	no	no	no	no	no	no	yes	no	no	no	no	no	no	no	no
Motor delay	yes	yes	yes	yes	yes	no	no	yes	yes	yes	yes	no	yes	yes	yes	NA	yes	no	yes	yes	yes	yes	yes	yes	yes	yes	yes	yes	yes	yes	yes	yes	yes	no	no	no	no	no	no	no	no	yes	no	no	yes
Moyamoya	no	NA	NA	no	no	NA	no	NA	no	no	no	NA	yes	no	no	NA	NA	no	no	yes	no	no	no	no	no	NA	no	no	no	no	no	NA	no	no	no	yes	no	no	no	no	no	no	no	no	no
Posterior nuchal redundancy	no	no	no	no	no	NA	NA	NA	no	NA	no	no	no	no	NA	no	no	no	NA	no	no	no	yes	no	no	no	NA	no	no	no	no	NA	no	no	no	no	no	no	no	no	no	no	no	no	no
Schizophrenia	no	no	no	no	no	no	no	no	no	no	no	no	no	no	no	no	no	no	no	no	no	no	no	no	no	no	no	no	no	no	no	no	no	no	no	no	no	no	no	yes	no	no	no	no	no
Speech delay	yes	yes	yes	yes	yes	yes	yes	yes	yes	yes	yes	yes	yes	yes	yes	NA	yes	no	yes	yes	yes	yes	yes	yes	yes	no	yes	yes	yes	yes	yes	yes	yes	no	no	yes	no	no	no	no	no	no	no	no	yes
Stroke	no	no	no	no	no	NA	NA	NA	no	NA	no	no	yes	no	NA	no	no	no	NA	yes	no	no	no	no	no	no	NA	no	no	no	no	NA	no	yes	yes	yes	yes	yes	yes	yes	no	no	no	no	no
Syringomyelia	no	NA	NA	no	no	NA	no	NA	yes	no	no	NA	no	no	no	NA	NA	no	no	no	no	no	no	no	no	NA	no	no	no	no	no	NA	no	no	no	yes	no	no	no	no	no	no	no	no	no
Thin corpus callosum	no	NA	NA	no	no	NA	no	NA	no	no	no	NA	no	no	no	NA	NA	no	yes	no	yes	yes	no	no	no	NA	yes	no	no	no	no	NA	yes	no	no	no	no	no	no	no	no	no	no	no	no
Trigonocephaly	no	no	yes	no	no	NA	NA	NA	no	NA	no	no	no	no	NA	no	no	no	NA	no	no	no	no	no	no	no	NA	no	no	no	no	NA	no	no	no	no	no	no	no	no	no	no	no	no	no
Ventriculomegaly	no	NA	NA	no	yes	NA	yes	NA	no	yes	yes	NA	no	yes	yes	NA	NA	no	no	yes	yes	no	yes	yes	yes	NA	no	yes	yes	no	no	NA	no	no	no	no	no	no	no	no	no	no	no	no	no
Respiratory system
Asthma	no	no	no	no	no	no	no	no	no	no	no	no	no	no	no	no	no	no	no	no	no	no	no	no	no	no	no	no	no	no	no	no	no	no	no	yes	no	no	no	no	no	no	no	no	no
Chronic lung disease	no	no	no	no	no	NA	NA	NA	no	NA	no	no	no	no	NA	no	no	no	NA	no	no	no	no	no	no	no	NA	no	no	yes	no	NA	no	no	no	no	no	no	no	no	no	no	no	no	no
Laryngeal cleft	no	no	no	no	no	NA	NA	NA	no	NA	no	no	no	no	NA	no	no	no	NA	no	no	no	no	no	no	no	NA	no	yes	no	no	NA	no	no	no	no	no	no	no	no	no	no	no	no	no
Sleep apnea	no	no	no	no	no	no	no	no	no	no	no	no	no	no	no	no	no	no	no	no	no	no	no	no	no	no	no	no	no	no	no	no	no	no	no	yes	no	no	no	no	no	no	no	no	no
Subglottic stenosis	no	yes	no	no	no	NA	NA	NA	no	NA	no	no	no	no	NA	no	no	no	NA	no	no	no	no	no	no	no	NA	yes	no	no	no	NA	no	no	no	no	no	no	no	no	no	no	no	no	no
Skin
Eczema	no	no	no	no	no	no	no	no	no	no	no	no	no	no	no	no	no	no	no	no	no	no	no	no	no	no	no	no	no	no	no	no	no	no	no	no	no	no	no	no	no	no	no	no	yes
Livedo reticularis	no	no	no	no	no	no	no	no	no	no	no	no	no	no	no	no	no	no	no	no	no	no	no	no	no	no	no	no	no	no	no	no	no	no	no	yes	no	no	no	no	no	no	no	no	no
Sparce hair	no	no	no	no	no	NA	NA	NA	no	NA	no	no	no	no	NA	no	no	no	NA	no	yes	no	no	no	no	no	NA	no	no	no	no	NA	no	no	no	no	no	no	no	no	no	no	no	no	no
Urinary
Bilateral renal pelviectasis	no	no	no	no	no	NA	NA	NA	no	NA	no	no	no	no	NA	no	no	no	NA	no	no	no	yes	no	no	no	NA	no	no	no	no	NA	no	no	no	no	no	no	no	no	no	no	no	no	no
Eneuresis	no	no	no	no	no	NA	NA	NA	no	NA	no	no	no	no	NA	no	no	no	NA	yes	no	no	no	no	no	no	NA	no	no	no	no	NA	no	no	no	no	no	no	no	no	no	no	no	no	no
Hydronephrosis	no	no	no	no	no	NA	NA	NA	no	NA	no	no	no	no	NA	no	no	no	NA	no	no	no	no	no	yes	no	NA	no	no	no	no	NA	no	no	no	no	no	no	no	no	no	no	no	no	no
Hydroureter	no	no	no	no	no	NA	NA	NA	no	NA	no	no	no	no	NA	no	no	no	NA	no	no	no	yes	no	yes	no	NA	no	no	no	no	NA	no	no	no	no	no	no	no	no	no	no	no	no	no
Recurrent urinary tract infections	no	no	no	no	no	NA	NA	NA	yes	NA	no	no	no	no	NA	no	no	no	NA	no	no	no	no	no	no	no	NA	no	no	no	no	NA	no	no	no	no	no	no	no	no	no	no	no	no	no
Vescicoureteral reflux	no	no	yes	no	no	NA	NA	NA	no	NA	no	no	no	no	NA	no	no	no	NA	no	no	no	no	no	no	no	NA	no	no	no	no	NA	no	no	no	no	no	no	no	no	no	no	no	no	no
NA – data not available
References:
12 Weiss, K.; Lazar, H.P.; Kurolap, A.; Martinez, A.F.; Paperna, T.; Cohen, L.; Smeland, M.F.; Whalen, S.; Heide, S.; Keren, B.; et al. The CHD4-related syndrome: a comprehensive investigation of the clinical spectrum, genotype–phenotype correlations, and molecular basis. Genet Med. 2020, 22, 389–397, https://doi.org/10.1038/s41436-019-0612-0.
18 Pinard, A.; Guey, S.; Guo, D.; Cecchi, A.C.; Kharas, N.; Wallace, S.; Regalado, E.S.; Hostetler, E.M.; Sharrief, A.Z.; Bergametti, F. et al. The pleiotropy associated with de novo variants in CHD4, CNOT3, and SETD5 extends to moyamoya angiopathy. Genet Med. 2020, 22, 427-431, doi: 10.1038/s41436-019-0639-2.
19 Zhu, N.; Welch, C.L.; Wang, J.; Allen, P.M.; Gonzaga-Jauregui, C.; Ma, L.; King, A.K.; Krishnan, U.; Rosenzweig, E.B.; Ivy, D.D.; et al. Rare variants in SOX17 are associated with pulmonary arterial hypertension with congenital heart disease. Genome Med. 2018, 20, 56, doi: 10.1186/s13073-018-0566-x.
20 Brunet, T.; Jech, R.; Brugger, M.; Kovacs, R.; Alhaddad, B.; Leszinski, G.; Riedhammer, K.M.; Westphal, D.S.; Mahle, I.; Mayerhanser, K.; et al. De novo variants in neurodevelopmental disorders-experiences from a tertiary care center. Clin Genet, 2021, 100, 14-28, doi: 10.1111/cge.13946.
21 Liu, X.‐R.; Ye, T.-T.; Zhang, W.-J.; Guo, X.; Wang, J.; Huang, S.-P.; Xie, L.-S.; Song, X.-W.; Deng, W.-W.; Li, B.-M.; et al. CHD4 variants are associated with childhood idiopathic epilepsy with sinus arrhythmia. CNS Neurosci Ther, 2021, 27, 1146-1156, doi: 10.1111/cns.13692.
22 Zhou, X.; Wang, Q.; Liu, Y.; Liu, J.; Yuan, H. Clinical and genetic analysis of a novel CHD4 gene variant in a Chinese patient with Sifrim-Hitz-Weiss syndrome. Chin J Med Genet, 2021, 38, 63-66, doi: 10.3760/cma.j.cn511374-20191120-00594.
